# Supplementary material for: Interaction with CYP20–3 limits OPDA flux into jasmonate biosynthesis in wounded leaves of arabidopsis grown at eCO2
Source: Front Plant Sci. 2026 Apr 7;17:1725249. doi: 10.3389/fpls.2026.1725249 (PMC13096701; doi:10.3389/fpls.2026.1725249)
Supplement: Supplementary file 4 [file Table1.xlsx]

## Sheet: Supplemental Table List
Supplemental Table S1	Primers: 1) used to determine zygosity of SALK lines and 2) for qRT-PCR and 3) stability of reference genes (qRT-PCR)
Supplemental Table S2	Multiple reaction monitoring mass to charge ratios (m/z) for precursor and fragment ions of the analytes measured by ultrahigh performance liquid chromatography-mass spectrometry (UPLC-MS).
Supplemental Table S3	Biomass of Arabidopsis thaliana wildtype and cyp20-3 plants
Supplemental Table S4	Biomass removed by wounding Arabidopsis thaliana wildtype and cyp20-3 plants
Supplemental Table S5	Phytohormone levels in Arabidopsis thaliana wildtype and cyp20-3 plants
Supplemental Table S6	Targeted gene expression in Arabidopsis thaliana wildtype and cyp20-3 plants
Supplemental Table S7	Redox metabolites levels in Arabidopsis thaliana wildtype and cyp20-3 plants
Supplemental Table S8	Summary of RNA-Seq reads
Supplemental Table S9	Transcriptomic (RNA-Seq) data

## Sheet: Suppl Table S1
Suppl Table S1. Primers used 1) to determine zygosity of cyp20-3 SALK lines 2) in qRT-PCR and 3) stability of reference gene expression. Abbreviations: SA, salicylic acid
1. Primers used to determine homozygosity of cyp20-3 SALK line
SALK line	Polymorphism (T-DNA insertions in cyp20-3)	Forward primer (5'-3')	Reverse primer (5'-3')
SALK_001615C	SALK_001615.37.25.x	TTCTGTGTAGATTGGGTTCGG	AAGCATCTAACGGGAGCTCTC
	SALK_001615.31.60.x	TTCTGTGTAGATTGGGTTCGG	AATCAAAATGGGAAGGCAAAC
2. Primers used in qRT-PCR
	Gene	Forward primer (5'-3')	Reverse primer (5'-3')	Amplicon size (bp)	Annealing temperature (ºC)	Primer concentration (nM)	Ref
Verify absence of gDNA	AtIRX12/AtLMCO4 (At2G38080)	ATGGGTCGTCATCAGATTCAGAGCAGATAA	CATATAAGAGGTGTGTTAGAGACAATAATA	642	55	400	Weech et al., 2008
Oxidative stress-responsive genes	AtPMZ (At3g28210)	GCAAATATTGTGGAGTCAAGTTCTG	AACTCAAAGCTTCCATAAACCTCTC	129	58	250	Sham et al., 2014
	a/b-hydrolase superfamily protein (At4g24160)	AGCATTTGCTAGGAAGCCCC	GCACTGCACACAAAAGAGGAG	105	62	250	Primer-BLAST
	AtUGT73B5 (At2g15480)	GAGCTGAATGGTAGAAAGTAGAGGAAG	ATGACATAAAGAACAACTCCAAAGAGG	97	58	250	Langois-Meurinne et al., 2005
	FAD-binding berberine family protein (At4G20860)	CAAGATCCATGCCTTTGCCG	CATCCATCAAACGTGCGTCC	137	66	250	Primer-BLAST
SA-responsive gene	AtPR1 (At2g14610)	CACTACACTCAAGTTGTTTGGA	TAGTATGGCTTCTCGTTCACA	131	55	300	Kuśnierczyk et al., 2007
Reference genes	AtCBP20 (At5g44200)	CCTTGTGGCTTTTGTTTCGTC	ACACGAATAGGCCGGTCATC	101	58	200	Zhang et al., 2021
	AtACT2 (At3g18780)	TTGACTACGAGCAGGAGATGG	ACAAACGAGGGCTGGAACAAG	139	61	250	Zhang et al., 2021
	AtTIP41 (At4g34270)	GTGAAAACTGTTGGAGAGAAGCAA	TCAACTGGATACCCTTTCGCA	61	59	300	Marquis et al., 2020
3. qRT-PCR reference gene stability. The stable expression of the reference genes used to normalize the qRT-PCR data was verified in RefFinder
		GeNorm stability value (average for 2 plate replicates)
Reference genes	AtCBP20 (At5g44200)	0.304
	AtACT2 (At3g18780)	0.358
	AtTIP41 (At4g34270)	0.184
References:
Kuśnierczyk A, Winge P, Midelfart H, Armbruster WS, Rossiter JT, Bones AM. 2007. Transcriptional responses of Arabidopsis thaliana ecotypes with different glucosinolate profiles after attack by polyphagous Myzus persicae and oligophagous Brevicoryne brassicae. Journal of Experimental Botany 58, 2537-2552. Doi: 10.1093/jxb/erm043
Langlois-Meurinne M, Gachon CMM, Saindrenan P. 2005. Pathogen-responsive expression of glycosyltransferase genes UGT73B3 and UGT73B5 is necessary for resistance to Pseudomonas syringae pv tomato in Arabidopsis. Plant Physiology 139, 1890-1901. 10.1104/pp.105.067223.
Marquis V, Smirnova E, Poirier L, Zumsteg J, Schweizer F, Reymond P, Heitz T. 2020. Stress- and pathway-specific impacts of impaired jasmonoyl-isoleucine (JA-Ile) catabolism on defense signalling and biotic stress resistance. Plant, Cell & Environment 43, 1558-1570. 10.1111/pce.13753.
Sham A, Al-Azzawi A, Al-Ameri S, Al-Mahmoud B, Awwad F, Al-Rawashdeh A, Iratni R, AbuQamar S. 2014. Transcriptome analysis reveals genes commonly induced by Botrytis cinerea infection, cold, drought and oxidative stresses in Arabidopsis. PLoS One 9, e113718. Doi: 10.1371/journal.pone.0113718
Weech M-H, Chapleau M, Pan L, Ide C, Bede JC. 2008. Caterpillar saliva interferes with induced Arabidopsis thaliana defence responses via the systemic acquired resistance pathway. Journal of Experimental Botany 59, 2437-2448. Doi: 10.1093/jxb/ern108
Zhang Z, Schedl A, Sontowski R, Driscoll BT, van Dam NM, Bede JC. 2021. Distinct arabidopsis responses to two generalist caterpillar species differing in host breadth. PhytoFrontier 1, 21-39. Doi: 10.1094/phytofr-07-20-0

## Sheet: Suppl Table S2
Supplemental Table S2. Multiple reaction monitoring mass to charge ratios (m/z) for precursor and fragment ions of the analytes measured by ultrahigh performance liquid chromatography-mass spectrometry (UPLC-MS). Abbreviations: OPDA, 12-oxo-phytodienoic acid; JA, jasmonic acid; JA-Ile, jasmonyl-isoleucine; SA, salicylic acid; ABA, abscisic acid; IAA, indole-3-acetic acid.
Analyte	Q1 [m/z] → Q3 [m/z]a	Collision Energy [V]	Standard
ABA	(-) 263.13 153.00	9	D6-ABA
IAA	(+) 176.07 130.00	-14	D5-IAA
JA	(-) 209.12 59.00	12	D6-JA
JA-Ile	(-) 322.20 130.00	19	D6-JA-Ile
OPDA	(-) 291.00 165.00	18	D6-JA
SA	(-) 137.02 93.00	15	D4-SA
D6-ABA	(-) 269.17 159.00	10
D5-IAA	(+) 181.10 135.00	-14
D6-JA	(-) 215.15 59.00	10
D6-JA-Ile	(-) 328.24 130.00	19
D4-SA	(-) 141.05 97.00	15

## Sheet: Suppl Table S3
Supplemental Table S3. Biomass of Arabidopsis thaliana wildtype and cyp20-3 plants. Wildtype (WT) and cyp20-3 plants were grown at ambient CO2 (aCO2, 450 ppm) or elevated CO2 (eCO2, 900 ppm) until growth stage 3.9 (Boyes et al., 2001). Plants grown at aCO2 were grown 3 days longer than plants at eCO2 to minimize any developmental differences. A 2-factor analysis-of-variance (ANOVA) (Factors: CO2,…
	Biomass (DW, mg)
CO2	F(1, 68) = 2.437; p = 0.123
Genotype	F(1, 68) = 45.033; p < 0.001
CO2*Genotype	F(1, 68) = 0.387; p = 0.536

## Sheet: Suppl Table S4
Supplemental Table S4. Biomass removed by wounding Arabidopsis thaliana wildtype and cyp20-3 plants. Wildtype (WT) and cyp20-3 plants grown at ambient CO2 (aCO2, 450 ppm) or elevated CO2 (eCO2, 900 ppm) until growth stage 3.9 (Boyes et al., 2001) were wounded by removing approximately 20% of biomass on the seven largest rosette leaves of individual plants. The percent tissue removed was calculate…
	Biomass removed by wounding
Genotype	F(1,12) = 1.059; p = 0.324
CO2	F(1,12) = 0.007; p = 0.935
Genotype*CO2	F(1,12) = 0.200; p = 0.663
Replicate	F(4,11) = 2.112; p = 0.148

## Sheet: Suppl Table S5
Supplemental Table S5. Phytohormone levels in Arabidopsis thaliana wildtype and cyp20-3 plants. Wildtype and cyp20-3 arabidopsis were grown at ambient (450 ppm) or elevated (900 ppm) CO2. When plants reached growth stage 3.9 (Boyes et al., 2001), rosettes were wounded and undamaged and damaged plants harvested over 5 hours. Wound-associated increases in phytohormones were identified by Student’s …
Phytohormone		Unwounded		Wounded
12-oxo-phytodienoic acid (log10)	CO2	F(1,59) = 0.01; p = 0.92	12-oxo-phytodienoic acid	F(1,46) = 0.56; p = 0.46
	genotype	F(1,59) = 14.81; p < 0.001		F(1,46) = 4.48; p = 0.04
	time	F(4,59) = 1.94; p = 0.12		F(3,46) = 2.19; p = 0.10
	CO2*genotype	F(1,59) = 1.82; p = 0.18		F(1,46) = 0.11; p = 0.74
	CO2*time	F(4,59) = 0.23; p = 0.92		F(3,46) = 0.35; p = 0.91
	genotype*time	F(4,59) = 0.81; p = 0.52		F(3,46) = 0.17; p = 0.79
	CO2*genotype*time	F(4,59) = 0.45; p = 0.77		F(3,46) = 0.26; p = 0.85
Jasmonic acid (log10)	CO2	F(1,60) = 19.52; p < 0.001	Jasmonic acid	F(1,46) = 28.24; p < 0.001
	genotype	F(1,60) = 7.02; p = 0.01		F(1,46) = 21.92; p < 0.001
	time	F(4,60) = 0.52; p = 0.72		F(3,46) = 20.96; p < 0.001
	CO2*genotype	F(1,60) = 0.13; p = 0.72		F(1,46) = 6.69; p = 0.01
	CO2*time	F(4,60) = 0.18; p = 0.95		F(3,46) = 0.61; p = 0.62
	genotype*time	F(4,60) = 0.20; p = 0.94		F(3,46) = 1.02; p = 0.39
	CO2*genotype*time	F(4,60) = 0.44; p = 0.78		F(3,46) = 0.22; p = 0.88
Jasmonoyl-isoleucine (log10)	CO2	F(1,55) = 26.30; p < 0.001	Jasmonoyl-isoleucine (log10)	F(1,45) = 4.27; p = 0.05
	genotype	F(1,55) = 2.59; p = 0.11		F(1,45) = 0.58; p = 0.45
	time	F(4,55) = 0.57; p = 0.68		F(3,45) = 37.70; p < 0.001
	CO2*genotype	F(1,55) = 0.34; p = 0.56		F(1,45) = 3.99; p = 0.052
	CO2*time	F(4,55) = 0.06; p = 0.99		F(3,45) = 1.63; p = 0.20
	genotype*time	F(4,55) = 0.66; p = 0.63		F(3,45) = 2.27; p = 0.09
	CO2*genotype*time	F(4,55) = 0.12; p = 0.98		F(3,45) = 0.84; p = 0.48
Salicylic acid (log10)	CO2	F(1,60) = 26.82; p < 0.001	Salicylic acid (log10)	F(1,47) = 18.63; p < 0.001
	genotype	F(1,60) = 283.35; p < 0.001		F(1,47) = 208.76; p < 0.001
	time	F(4,60) = 1.16; p = 0.34		F(3,47) = 0.23; p = 0.88
	CO2*genotype	F(1,60) = 0.24; p = 0.62		F(1,47) = 3.69; p = 0.06
	CO2*time	F(4,60) = 0.80; p = 0.53		F(3,47) = 0.33; p = 0.81
	genotype*time	F(4,60) = 1.83; p = 0.14		F(3,47) = 1.46; p = 0.24
	CO2*genotype*time	F(4,60) = 1.35; p = 0.26		F(3,47) = 1.95; p = 0.14
Abscisic acid (ABA) (log10)	CO2	F(1,55) = 5.02; p = 0.03	Abscisic acid (ABA) (log10)	F(1,32) = 0.66; p = 0.42
	genotype	F(1,55) = 6.77; p = 0.01		F(1,32) = 6.04; p = 0.02
	time	F(4,55) = 0.22; p = 0.92		F(3,32) = 3.09; p = 0.04
	CO2*genotype	F(1,55) = 6.28; p = 0.02		F(1,32) = 2.78; p = 0.11
	CO2*time	F(4,55) = 0.25; p = 0.91		F(3,32) = 0.05; p = 0.99
	genotype*time	F(4,55) = 0.05; p = 1.0		F(3,32) = 0.90; p = 0.45
	CO2*genotype*time	F(4,55) = 1.03; p = 0.40		F(3,32) = 0.23; p = 0.88

## Sheet: Suppl Table S6
Supplemental Table S6. Targeted gene expression in Arabidopsis thaliana wildtype and cyp20-3 plants. Wildtype and cyp20-3 arabidopsis were grown at ambient (450 ppm) or elevated (900 ppm) CO2. When plants reached growth stage 3.9 (Boyes et al., 2001), rosettes were wounded and undamaged and damaged plants harvested over 5 hours. Gene expression of targeted oxidative stress- and salicylic acid (SA…
Gene		Unwounded	Wounded
Jasmonate-independent, oxidative stress genes
AtPMZ (At3g28210)	CO2	F(1,80) = 23.551; p < 0.001	F(1,64) = 37.180; p < 0.001
	genotype	F(1,80) = 76.957; p < 0.001	F(1,64) = 79.631; p < 0.001
	time	F(4,80) = 2.559; p = 0.045	F(3,64) = 14.830; p < 0.001
	CO2*genotype	F(1,80) = 0.679; p = 0.412	F(1,64) = 0.958; p = 0.331
	CO2*time	F(4,80) = 0.828; p = 0.511	F(3,64) = 1.385; p = 0.255
	genotype*time	F(4,80) = 1.102; p = 0.361	F(3,64) = 3.022; p = 0.036
	CO2*genotype*time	F(4,80) = 0.954; p = 0.437	F(3,64) = 0.070; p = 0.976
AtUGT73B5 (At2g15480)	CO2	F(1,80) = 40.527; p < 0.001	F(1,64) = 40.402; p < 0.001
	genotype	F(1,80) = 38.792; p < 0.001	F(1,64) = 25.479; p < 0.001
	time	F(4,80) = 2.984; p = 0.024	F(3,64) = 6.725; p < 0.001
	CO2*genotype	F(1,80) = 0.060; p = 0.808	F(1,64) = 0.276; p = 0.601
	CO2*time	F(4,80) = 0.673; p = 0.612	F(3,64) = 0.619; p = 0.605
	genotype*time	F(4,80) = 1.093; p = 0.366	F(3,64) = 0.227; p = 0.878
	CO2*genotype*time	F(4,80) = 0.245; p = 0.912	F(3,64) = 0.115; p = 0.951
FAD-binding berberine family protein (At4G20860)	CO2	F(1,80) = 55.044; p < 0.001	F(1,64) = 41.733; p < 0.001
	genotype	F(1,80) = 57.548; p < 0.001	F(1,64) = 53.805; p < 0.001
	time	F(4,80) = 0.881; p = 0.479	F(3,64) = 5.105; p = 0.003
	CO2*genotype	F(1,80) = 0.060; p = 0.807	F(1,64) = 0.299; p = 0.586
	CO2*time	F(4,80) = 0.607; p = 0.659	F(3,64) = 0.068; p = 0.977
	genotype*time	F(4,80) = 0.493; p = 0.741	F(3,64) = 0.066; p = 0.978
	CO2*genotype*time	F(4,80) = 0.625; p = 0.646	F(3,64) = 0.055; p = 0.983
Salicylic acid-responsive gene
AtPR1	CO2	F(1,80) = 37.335; p < 0.001	F(1,63) = 40.762; p < 0.001
(At2g14610)	genotype	F(1,80) = 126.232; p < 0.001	F(1,63) = 98.122; p < 0.001
	time	F(4,80) = 0.644; p = 0.633	F(3,63) = 1.372; p = 0.259
	CO2*genotype	F(1,80) = 7.744; p = 0.007	F(1,63) = 2.403; p = 0.126
	CO2*time	F(4,80) = 1.051; p = 0.386	F(3,63) = 1.439; p = 0.240
	genotype*time	F(4,80) = 0.059; p = 0.993	F(3,63) = 1.471; p = 0.231
	CO2*genotype*time	F(4,80) = 1.133; p = 0.347	F(3,63) = 1.452; p = 0.236

## Sheet: Suppl Table S7
Supplemental Table S7. Redox metabolites levels in Arabidopsis thaliana wildtype and cyp20-3 plants. Wildtype (WT) and cyp20-3 (cyp) Arabidopsis thaliana were grown in ambient (aCO2, 450 ppm) or elevated (eCO2, 900 ppm) carbon dioxide. When plants reached growth stage 3.9 (Boyes et al., 2001), rosettes were wounded and undamaged and damaged plants harvested 90 min later. Levels of redox metabolit…
Metabolite
Ascorbate
Reduced (Asc) (log10)	CO2	F(1,16) = 1.664; p = 0.215
	Genotype	F(1,16) = 0.004; p = 0.948
	Wounding	F(1,16) = 0.757; p = 0.397
	CO2*Genotype	F(1,16) = 0.264; p = 0.615
	CO2*Wounding	F(1,16) = 0.099; p = 0.757
	Genotype*Wounding	F(1,16) = 3.086; p = 0.098
	CO2*Genotype*Wounding	F(1,16) = 0.321; p = 0.579
Oxidized (DHA)	CO2	F(1,16) = 0.100; p = 0.756
	Genotype	F(1,16) = 0.061; p = 0.809
	Wounding	F(1,16) = 0.360; p = 0.557
	CO2*Genotype	F(1,16) = 0.089; p = 0.769
	CO2*Wounding	F(1,16) = 0.107; p = 0.748
	Genotype*Wounding	F(1,16) = 0.281; p = 0.604
	CO2*Genotype*Wounding	F(1,16) = 0.533; p = 0.476
Total (AsA)	CO2	F(1,16) = 4.647; p = 0.047
	Genotype	F(1,16) = 0.251; p = 0.623
	Wounding	F(1,16) = 0.124; p = 0.729
	CO2*Genotype	F(1,16) = 0.083; p = 0.777
	CO2*Wounding	F(1,16) = 0.181; p = 0.677
	Genotype*Wounding	F(1,16) = 0.241; p = 0.630
	CO2*Genotype*Wounding	F(1,16) = 0.127; p = 0.726
Ratio DHA/Asc	CO2	F(1,16) = 0.129; p = 0.724
	Genotype	F(1,16) = 0.063; p = 0.805
	Wounding	F(1,16) = 0.234; p = 0.635
	CO2*Genotype	F(1,16) = 0.841; p = 0.373
	CO2*Wounding	F(1,16) = 0.037; p = 0.850
	Genotype*Wounding	F(1,16) = 4.303; p = 0.055
	CO2*Genotype*Wounding	F(1,16) = 0.390; p = 0.541
Glutathione
Reduced (GSH)	CO2	F(1,16) = 0.261; p = 0.617
	Genotype	F(1,16) = 0.137; p = 0.716
	Wounding	F(1,16) = 0.020; p = 0.888
	CO2*Genotype	F(1,16) = 0.503; p = 0.488
	CO2*Wounding	F(1,16) = 1.364; p = 0.260
	Genotype*Wounding	F(1,16) = 0.828; p = 0.376
	CO2*Genotype*Wounding	F(1,16) = 0.071; p = 0.793
Oxidized (GSSG)	CO2	F(1,16) = 5.684; p = 0.030
	Genotype	F(1,16) = 4.680; p = 0.046
	Wounding	F(1,16) = 0.416; p = 0.528
	CO2*Genotype	F(1,16) = 2.590; p = 0.127
	CO2*Wounding	F(1,16) = 0.255; p = 0.620
	Genotype*Wounding	F(1,16) = 0.421; p = 0.526
	CO2*Genotype*Wounding	F(1,16) = 0.006; p = 0.939
Total (log10)	CO2	F(1,16) = 0.874; p = 0.364
	Genotype	F(1,16) = 1.733; p = 0.207
	Wounding	F(1,16) = 0.105; p = 0.750
	CO2*Genotype	F(1,16) = 1.380; p = 0.257
	CO2*Wounding	F(1,16) = 0.864; p = 0.367
	Genotype*Wounding	F(1,16) = 0.915; p = 0.353
	CO2*Genotype*Wounding	F(1,16) = 0.335; p = 0.571
Ratio GSSG/GSH (log10)	CO2	F(1,16) = 4.783; p = 0.044
	Genotype	F(1,16) = 2.794; p = 0.114
	Wounding	F(1,16) = 0.204; p = 0.658
	CO2*Genotype	F(1,16) = 0.001; p = 0.975
	CO2*Wounding	F(1,16) = 0.576; p = 0.459
	Genotype*Wounding	F(1,16) = 0.468; p = 0.504
	CO2*Genotype*Wounding	F(1,16) = 0.206; p = 0.656

## Sheet: Suppl Table S8
Supplemental Table S8: Summary of RNA-Seq reads. Abbreviations: wildtype, W; cyp20-3 C; ambient CO2, A; elevated CO2, E, undamaged, U; wounded, W.
Samples	CO2	Genotype	Treatment	Total reads	After clipping	Uniquely mapped reads	Mapping efficiency (%)
CAU3	450 ppm	cyp20-3	unwounded	45971413	45875047	44140078	94.6
CAU4				42097240	42010328	39618087	95.4
CAU5				38386651	38311403	36284342	94.8
CAU6				45833542	45744670	43687671	94.8
CAW3			wounded	45834745	45780931	43768514	95.3
CAW4				45814579	45711828	43465033	95.6
CAW5				50208194	50123566	48282026	94.7
CAW6				45626603	45525853	42750597	95.5
CEU3	900 ppm		unwounded	44325961	44234257	41396897	95.7
CEU4				44543555	44454616	42584908	95.7
CEU5				50257128	50152090	47727391	94.8
CEU6				43011846	42925570	40869944	94.8
CEW3			wounded	40052166	39975015	38132734	95.6
CEW4				46034977	45929253	43481425	95.6
CEW5				42660694	42581086	40542499	95.5
CEW6				44648973	44566275	41783825	95.7
WAU3	450 ppm	wildtype	unwounded	45732518	45645861	42782683	94.8
WAU4				42761335	42671189	40267738	94.7
WAU5				40992462	40902576	39012113	94.6
WAU6				44491893	44410716	41680994	94.5
WAW3			wounded	39342780	39262289	37709559	95.6
WAW4				44758991	44696710	42451536	95.0
WAW5				38203003	38133847	36139857	92.6
WAW6				40486328	40409602	38998162	95.4
WEU3	900 ppm		unwounded	41034754	40957352	39037935	94.7
WEU4				41358288	41279168	39070151	94.9
WEU5				44944694	44857362	42670346	94.6
WEU6				41141017	41054374	39029448	94.6
WEW3			wounded	41480100	41391543	38589733	95.5
WEW4				49730844	49639598	47314159	95.2
WEW5				42803894	42719090	39365513	94.2
WEW6				46591955	46502641	42910101	96.0
						Average mapping efficiency	95

## Sheet: Suppl Table S9
Supplemental Table S9. RNA-Seq data. Arabidopsis thaliana wildtype (WT) and cyp20-3 plants were grown at ambient (aCO2, 450 ppm) or elevated (eCO2, 900 ppm) carbon dioxide. When plants reached growth stage 3.9 (Boyes et al., 2001), rosette leaves were left undamaged or mechanically wounded. Leaf tissue was harvested 90 min after wounding for RNA-Seq.
	450 ppm	450 ppm	450 ppm	450 ppm	900 ppm	900 ppm	900 ppm	900 ppm	450 ppm	450 ppm	450 ppm	450 ppm	900 ppm	900 ppm	900 ppm	900 ppm	450 ppm	450 ppm	450 ppm	900 ppm	900 ppm	900 ppm	900 ppm	450 ppm	450 ppm	450 ppm	450 ppm	900 ppm	900 ppm	900 ppm	900 ppm
	WT	WT	WT	WT	WT	WT	WT	WT	cyp20-3	cyp20-3	cyp20-3	cyp20-3	cyp20-3	cyp20-3	cyp20-3	cyp20-3	WT	WT	WT	WT	WT	WT	WT	cyp20-3	cyp20-3	cyp20-3	cyp20-3	cyp20-3	cyp20-3	cyp20-3	cyp20-3
	unwounded	unwounded	unwounded	unwounded	unwounded	unwounded	unwounded	unwounded	unwounded	unwounded	unwounded	unwounded	unwounded	unwounded	unwounded	unwounded	wounded	wounded	wounded	wounded	wounded	wounded	wounded	wounded	wounded	wounded	wounded	wounded	wounded	wounded	wounded
	Rep. 1	Rep. 2	Rep. 3	Rep. 4	Rep. 1	Rep. 2	Rep. 3	Rep. 4	Rep. 1	Rep. 2	Rep. 3	Rep. 4	Rep. 1	Rep. 2	Rep. 3	Rep. 4	Rep. 1	Rep. 2	Rep. 4	Rep. 1	Rep. 2	Rep. 3	Rep. 4	Rep. 1	Rep. 2	Rep. 3	Rep. 4	Rep. 1	Rep. 2	Rep. 3	Rep. 4
AT1G01010	113	83	169	315	142	396	247	421	221	327	375	268	936	976	720	517	649	387	748	692	855	408	836	688	873	724	1395	694	1318	730	1120
AT1G01020	281	181	222	229	198	185	252	269	232	265	216	479	273	277	321	213	158	307	257	243	301	232	392	234	257	250	262	232	245	303	347
AT1G03987	0	0	0	0	0	0	0	0	0	0	0	0	0	0	0	0	0	0	0	0	0	0	0	0	0	0	0	0	0	0	0
AT1G01030	64	31	51	54	48	62	58	46	35	48	31	57	81	137	116	54	326	357	524	274	485	151	305	286	257	198	575	265	363	262	206
AT1G01040	1946	1828	1919	2679	2054	2196	2188	2557	2465	2702	2082	2897	3262	3229	3096	2944	2410	2428	3008	2810	3531	2725	3198	3012	3462	3516	4376	3052	3574	3350	3191
AT1G03993	0	1	0	0	0	4	0	0	0	1	0	0	0	0	0	0	1	0	4	2	0	0	1	0	2	2	1	0	1	0	1
AT1G01046	10	15	10	20	14	15	10	22	8	14	8	23	16	17	18	17	8	14	18	13	18	9	26	14	18	14	33	24	19	23	13
AT1G01050	4510	4007	3967	4240	4010	4332	4384	3776	5149	4455	3750	4672	4005	4574	4404	3980	3100	3988	3456	3433	4614	3241	3495	4146	3295	3808	3646	3489	3675	3590	3091
AT1G03997	0	0	0	0	0	0	0	0	0	0	0	0	0	0	0	0	0	0	0	0	0	0	0	0	0	0	0	0	0	0	0
AT1G01060	408	467	360	972	504	723	1109	2162	1473	1603	1102	2254	2450	1810	1632	2421	435	470	767	473	676	827	1130	1107	869	1461	2177	1925	1261	2071	1985
AT1G01070	47	45	45	118	41	63	70	59	110	128	75	97	207	215	257	163	111	25	103	123	83	32	154	61	144	52	128	171	140	152	95
AT1G04003	0	0	0	0	0	0	0	0	0	0	0	0	0	0	0	0	0	0	0	0	0	0	0	0	0	0	0	0	0	0	0
AT1G01080	4847	4613	4425	3873	4497	3916	4707	3436	4704	3585	3195	5012	1720	3096	3913	2927	2119	4388	3147	2798	3672	3520	1745	3879	2188	3741	2728	2548	1931	2777	2018
AT1G01090	9584	8508	7379	7079	8411	7925	7397	5902	7074	5329	5474	7750	4266	6433	6601	5355	5506	8151	6951	6422	9123	6757	5274	6659	4547	6677	5920	5067	4360	5109	4541
AT1G01100	6215	4865	4664	4023	4781	4414	4779	4746	5125	3475	3790	5875	4016	3698	5066	4124	2729	4417	3727	4053	4670	4079	3370	4762	3304	4954	3262	3953	3207	3729	3491
AT1G01110	41	33	14	30	24	11	13	5	17	18	10	30	19	2	4	21	20	18	18	58	19	3	9	44	17	14	9	23	22	22	12
AT1G01120	3389	3721	3912	4897	2546	6177	3857	2717	5560	3551	2371	6676	2274	7963	2836	2621	3033	3223	4597	3009	7834	2799	5673	4059	2914	5763	7543	3057	6206	5070	5293
AT1G01130	58	54	26	38	47	60	38	25	50	41	16	79	23	91	24	23	18	29	30	21	77	27	14	52	27	24	39	13	33	29	20
AT1G01140	3480	3120	4290	5167	2491	4696	3883	3894	5152	4824	4344	4647	6595	6650	5902	5802	4054	4389	6389	4166	7233	5339	7742	4915	5791	5792	7623	5519	7480	6544	6193
AT1G01150	0	0	0	2	0	2	0	0	1	0	0	0	1	1	0	1	0	1	0	1	1	0	0	0	0	0	0	3	0	0	0
AT1G01160	763	673	758	923	709	622	815	799	781	778	664	961	994	750	950	861	683	692	577	725	729	794	834	788	746	942	833	797	644	889	799
AT1G04007	0	0	0	2	0	0	0	0	0	0	1	1	0	0	0	0	0	1	0	0	1	0	0	0	0	0	0	0	0	0	0
AT1G01170	1475	1377	1665	1547	1426	1283	1679	1418	1573	1279	1136	1620	1023	1146	1554	1223	1000	1203	1295	1176	1551	1337	1020	1353	833	1453	1349	941	723	1299	876
AT1G04013	2	0	0	0	0	0	0	1	2	0	0	0	1	0	0	0	0	0	0	0	0	0	0	0	0	0	0	0	2	1	0
AT1G01180	161	185	267	406	152	221	448	407	353	397	429	307	636	408	681	697	251	219	315	334	220	287	398	330	346	476	562	328	273	461	466
AT1G08765	6	2	3	5	6	0	1	0	2	0	0	6	0	0	2	0	1	1	0	0	1	1	0	1	0	0	0	1	0	0	0
AT1G01183	1	0	0	0	1	1	0	0	0	1	0	1	0	0	0	0	0	0	0	0	0	0	0	2	0	0	0	0	0	0	0
AT1G01190	148	250	231	227	211	203	119	148	190	122	254	182	67	130	78	177	35	202	120	151	213	100	37	63	87	190	73	87	144	122	84
AT1G01200	105	107	64	79	87	74	49	33	88	66	28	92	28	65	44	62	39	67	58	120	79	38	16	110	30	63	58	72	75	30	25
AT1G01210	429	394	412	389	355	326	413	393	356	320	261	440	262	289	366	268	223	331	340	357	354	372	318	295	206	380	334	295	203	325	273
AT1G04017	0	0	0	0	0	0	0	0	0	0	0	0	0	0	0	0	0	0	0	1	0	0	0	0	0	0	0	3	0	0	0
AT1G01220	2728	2307	2417	2428	2289	2016	2345	2065	2059	1647	1637	2202	1647	1680	2279	1855	1477	1913	1531	1577	2202	1939	1506	1624	1276	1733	1491	1467	1259	1680	1188
AT1G04023	0	0	0	0	0	0	0	0	0	0	0	0	0	0	0	0	0	1	0	0	0	0	0	0	0	0	0	0	0	0	0
AT1G01225	80	96	44	79	97	43	71	45	81	54	44	88	26	33	46	60	33	74	41	51	58	63	13	78	31	62	34	38	24	19	37
AT1G01230	547	566	604	770	572	670	718	641	760	775	713	769	1149	1052	1035	989	952	853	869	969	977	943	1390	902	1343	1150	1111	956	1204	1001	1297
AT1G01240	102	109	96	384	78	133	302	425	169	414	168	208	606	304	439	473	119	108	163	268	193	301	277	262	364	307	479	429	272	336	380
AT1G01250	158	107	85	127	112	84	64	47	55	60	26	70	44	65	58	43	212	145	162	87	92	77	107	93	37	52	78	67	77	64	54
AT1G01260	453	407	359	457	415	383	425	428	582	528	438	541	768	670	629	531	796	774	714	905	930	463	1158	934	746	915	845	951	1186	1150	809
AT1G01270	0	0	0	0	0	0	0	0	0	0	0	0	0	0	0	0	0	0	0	0	0	0	0	0	0	0	0	0	0	0	0
AT1G01280	0	0	0	0	0	0	0	0	0	0	0	0	0	0	0	0	0	0	0	0	0	0	0	0	0	0	0	0	0	0	0
AT1G01290	456	414	461	621	511	432	572	530	451	428	358	584	599	423	534	470	412	446	418	545	529	555	511	412	409	515	394	404	403	512	424
AT1G01300	3388	3441	3141	3254	4223	3018	3452	2702	3767	2915	3016	3744	2988	3327	4010	3655	2731	3782	3768	4657	4328	3419	3088	4854	3424	4303	3708	3521	3659	3107	3767
AT1G01305	0	0	0	0	0	0	0	0	0	0	0	0	0	0	0	0	0	0	0	0	0	0	0	0	0	0	0	0	0	0	0
AT1G01310	0	2	0	0	1	0	2	1	0	0	0	1	1	2	0	0	0	1	2	1	0	0	6	0	1	1	0	0	0	1	1
AT1G01320	52940	48814	46809	39131	41375	33770	44855	41808	44708	33324	30318	44363	27288	21906	39190	28847	17527	31986	22882	21992	30287	27529	18385	33090	15844	29310	24292	25404	14425	25058	17405
AT1G01335	0	0	0	0	0	0	0	0	0	0	0	0	0	0	0	0	0	0	0	0	0	0	0	0	0	0	0	0	0	0	0
AT1G01340	264	309	519	659	383	610	686	1069	705	1000	1588	621	2623	1375	2123	2161	1736	1264	1336	1598	1051	1557	1998	1211	3149	1914	1582	1446	2621	1492	2891
AT1G01350	704	557	631	673	544	621	740	721	772	723	657	751	907	821	938	833	806	886	794	853	1008	844	1072	878	1081	1163	989	786	1025	935	1101
AT1G01355	0	0	0	1	0	1	1	0	1	1	1	0	5	1	1	1	1	1	0	12	0	0	13	1	1	0	6	4	2	8	0
AT1G01360	318	325	299	434	287	302	410	404	469	575	310	568	547	434	527	534	422	466	424	346	376	391	392	506	461	551	636	457	403	535	553
AT1G01370	102	77	66	73	65	78	110	59	57	72	115	97	135	93	127	81	105	94	54	84	74	85	57	88	169	120	77	73	131	54	90
AT1G01380	19	15	14	9	21	11	11	14	19	16	10	13	6	12	14	7	10	6	3	6	14	7	0	13	3	10	2	7	3	10	2
AT1G01390	449	514	502	383	409	285	365	319	509	475	503	430	227	300	462	481	140	365	262	180	229	251	158	259	170	403	279	225	163	291	180
AT1G01400	0	0	0	0	0	0	0	0	0	0	0	1	0	1	0	0	0	0	0	0	0	0	0	0	1	0	0	0	0	1	1
AT1G01410	0	0	0	0	0	0	0	0	0	0	0	0	0	0	0	0	0	0	0	0	0	0	0	0	0	0	0	0	0	0	0
AT1G01420	425	317	373	462	480	410	470	432	412	357	369	445	500	408	598	563	295	466	552	688	547	476	585	432	296	690	663	427	382	552	582
AT1G01430	1410	1634	1528	1687	1459	1279	1769	1272	1742	1602	1095	1989	1384	1642	2023	1900	568	1244	1388	1334	1460	1186	936	1625	838	1830	2114	1502	991	1570	1521
AT1G01440	653	647	763	829	775	747	814	920	707	789	964	913	1139	823	1116	976	867	646	654	736	760	682	597	817	1105	874	775	703	793	727	784
AT1G01448	382	367	359	442	299	318	455	450	365	338	258	542	372	276	461	428	166	303	238	289	326	415	226	344	246	369	300	284	126	322	297
AT1G01450	0	0	0	0	1	0	0	0	0	0	0	0	0	1	0	0	0	0	0	0	0	0	0	0	0	0	4	0	1	0	0
AT1G01453	2	1	0	1	0	1	0	7	0	2	2	1	11	2	7	6	3	0	2	1	1	4	7	4	3	3	13	9	4	1	4
AT1G01460	0	0	0	0	0	0	0	0	0	0	0	0	0	1	0	0	0	0	0	0	0	0	0	0	0	0	0	0	0	0	0
AT1G01470	2736	2457	2246	4377	2403	5082	2636	2700	3500	4575	3373	4181	7852	18557	5300	4771	14903	10145	17387	13868	19611	7771	26545	11666	19550	12653	26993	12608	34791	16579	24071
AT1G01480	5	8	2	53	0	31	15	111	22	20	69	10	252	133	72	120	404	64	83	123	89	114	521	110	283	108	237	217	325	120	319
AT1G01490	853	963	1143	1835	1010	1091	1802	1781	1295	1381	1218	2089	2127	1271	2362	2246	832	897	1234	1483	1129	1764	2533	1123	1031	2294	2527	1591	1051	1949	1979
AT1G01500	463	424	482	503	456	467	511	438	506	344	454	463	486	493	593	549	438	480	515	473	638	431	710	441	556	714	521	564	506	516	575
AT1G01510	1326	1174	1029	1215	1217	1078	1098	1080	1263	1167	943	1300	1051	1163	1288	1252	881	1110	965	1019	1253	934	864	1301	946	1097	1107	977	808	949	950
AT1G01520	19	10	26	40	72	33	36	57	26	45	43	72	47	79	67	61	68	19	45	39	90	47	142	19	24	33	89	53	41	93	49
AT1G01530	6	3	2	7	6	0	6	8	4	4	10	3	22	2	10	10	3	0	1	10	0	9	6	5	16	9	4	5	8	4	5
AT1G01540	3924	4399	4090	4938	3989	4121	4284	4053	4249	3632	3306	5589	3412	4684	4318	3987	3029	3866	4615	3127	5239	3758	3897	4154	3141	4951	6354	3286	4288	4296	4243
AT1G01550	3669	3527	4218	5249	3927	4349	5564	5363	5493	6057	5352	5455	8426	6581	7712	7622	6962	5533	6408	6834	6750	6279	10386	6489	9579	7928	8270	7095	9565	8091	9811
AT1G01560	185	97	286	349	105	412	366	737	760	1422	1519	302	1387	2006	1121	1280	1597	488	636	716	869	512	909	1072	3714	1460	714	911	3512	1105	1317
AT1G01570	57	45	91	79	107	66	87	81	59	85	68	84	38	82	63	64	148	90	177	109	262	96	198	70	89	63	140	63	124	86	104
AT1G01580	35	24	23	21	40	33	20	46	32	32	33	22	18	41	44	20	243	73	84	41	76	27	123	44	61	52	41	23	57	42	19
AT1G01590	61	62	82	146	40	55	115	55	28	34	62	113	39	43	51	72	43	37	56	47	55	84	33	26	10	38	83	35	12	31	21
AT1G01600	48	56	10	17	47	56	30	9	20	23	15	27	21	110	22	15	123	50	54	117	254	72	86	129	78	176	163	85	161	96	139
AT1G01610	2622	2543	2461	2411	2886	3416	2785	2083	3212	2164	1620	2946	1581	4578	2410	2542	2405	3692	4012	2894	5282	2653	4042	3972	2963	4778	5801	2524	4400	3612	4715
AT1G01620	4855	5547	2827	3786	3922	4308	3172	1957	3405	2451	1151	3651	1055	6429	1617	1699	2735	3428	3390	3948	7136	1682	2552	3423	1077	1453	3861	1500	3494	1612	1153
AT1G01630	2286	2265	2277	2617	2242	2273	2542	2172	2734	2444	1935	2329	3052	2714	3300	2615	1959	2043	2225	2250	2593	1837	3176	1981	1893	2085	2369	2426	2257	3027	2229
AT1G01640	54	50	48	118	79	69	80	116	82	148	106	100	263	119	169	150	87	48	87	191	71	65	189	124	118	110	152	170	118	181	147
AT1G01650	1483	1259	1319	1697	1267	1601	1639	1998	1508	1622	1684	1562	3226	2860	2510	2281	4459	3261	4142	4146	4649	2686	6003	3335	4061	3597	5222	3766	5616	4015	5329
AT1G04027	9	8	5	15	7	4	3	8	1	4	7	8	3	6	8	4	26	13	13	23	21	8	29	13	10	6	28	11	26	18	14
AT1G01660	43	43	34	55	42	65	60	67	55	49	45	62	103	67	66	45	53	44	54	66	60	62	62	53	62	76	58	37	62	79	40
AT1G01670	80	52	61	114	95	125	121	93	92	106	131	124	162	154	128	111	87	69	47	120	90	111	106	97	99	135	115	101	106	132	120
AT1G01680	30	26	124	125	25	167	155	310	788	1252	1052	337	1610	1168	1150	959	2829	1139	385	1050	329	612	1910	1262	4866	1980	809	682	3650	1189	4055
AT1G01690	130	101	83	118	93	91	96	99	94	121	121	116	164	107	116	107	116	144	88	117	101	78	50	91	200	91	43	98	110	79	114
AT1G01695	6	5	9	8	8	7	10	8	7	8	4	20	14	5	24	7	10	16	10	9	9	13	3	6	30	17	4	6	6	8	14
AT1G08775	0	1	1	0	1	0	1	1	0	0	1	0	0	0	0	0	1	0	0	1	0	1	0	0	0	1	0	0	0	0	0
AT1G04033	0	0	0	0	0	0	0	0	0	0	0	0	0	0	0	0	0	0	0	0	0	0	0	0	0	0	0	0	0	0	0
AT1G04037	0	0	0	0	0	0	0	0	0	0	0	0	2	0	0	0	0	0	0	0	0	1	2	0	0	0	0	0	0	0	0
AT1G01700	40	37	35	40	37	32	33	22	41	26	35	23	18	24	18	33	24	38	23	23	39	30	7	30	30	19	19	26	14	18	16
AT1G01710	1363	1356	1337	1458	1328	1344	1493	1291	1459	1384	1095	1469	1655	1467	1638	1343	1707	1472	1657	1844	2075	1520	2176	1525	1381	1532	1817	1599	1570	1868	1538
AT1G01715	72	45	87	75	45	71	105	70	53	37	47	77	40	42	46	36	75	52	83	80	93	74	76	37	52	69	75	36	43	78	52
AT1G01720	304	200	356	537	232	407	359	625	529	650	541	616	1162	1368	672	690	2475	766	1471	1077	1354	751	2518	1178	2212	1306	2349	1628	2434	1458	1852
AT1G04043	0	0	0	0	1	0	2	0	1	0	0	1	0	1	2	0	0	3	1	0	0	2	0	0	2	1	0	0	0	0	0
AT1G01725	86	86	87	110	85	86	101	122	76	103	80	139	107	81	108	101	73	101	109	123	109	107	99	85	97	122	122	83	53	105	110
AT1G04047	0	0	0	0	0	0	0	0	0	0	2	0	0	1	0	0	1	0	0	1	0	0	0	5	1	0	0	1	0	2	1
AT1G01730	452	488	402	660	500	529	583	643	642	864	675	803	1468	906	1120	964	810	552	640	864	660	700	1010	740	1234	1025	1009	968	1095	1145	1153
AT1G01740	240	241	193	234	262	205	289	214	252	236	198	355	191	151	274	292	109	211	158	222	160	216	210	225	74	304	216	188	87	195	151
AT1G01750	2	1	1	0	1	0	2	0	0	0	0	0	0	0	0	0	1	0	2	3	0	0	1	2	1	0	0	0	3	0	0
AT1G04053	38	35	13	29	19	16	23	15	7	15	19	28	7	8	15	14	4	11	11	21	12	19	9	16	6	9	10	11	6	8	6
AT1G01760	128	133	85	102	133	72	104	95	115	72	75	118	71	94	75	83	67	118	96	64	109	64	80	91	67	82	73	58	38	65	59
AT1G04057	0	0	0	0	0	0	0	0	0	0	0	0	0	0	0	0	0	0	0	0	0	0	1	0	0	0	0	0	0	0	0
AT1G01770	938	1026	1066	1241	985	854	1239	1102	740	654	663	894	696	507	949	715	676	740	639	647	906	853	707	548	313	546	560	570	312	585	361
AT1G01780	438	448	403	488	353	313	528	391	325	302	213	445	246	190	421	290	240	286	240	253	336	381	207	244	100	311	242	197	101	261	147
AT1G01790	13387	13819	12477	12296	13502	10888	12491	9904	12290	9966	9653	13009	5812	8497	10979	10414	8321	12714	9961	7995	11217	10036	5608	11241	7228	10717	9390	7522	6607	7183	6868
AT1G04063	0	0	0	0	0	0	0	0	0	0	0	0	0	0	0	0	0	0	0	0	0	0	0	0	0	0	0	0	0	0	0
AT1G01800	3088	2921	2917	3432	2867	3019	3547	3241	3325	3134	2561	2981	3169	3284	3408	2935	3319	3121	2853	2633	3446	3084	3339	3083	2953	3198	2946	2546	2844	2977	2627
AT1G01810	7	4	10	9	16	9	17	25	17	10	13	18	22	7	24	17	6	2	19	14	23	7	25	7	10	22	10	30	17	17	27
AT1G01820	1782	1708	1634	2079	1653	1746	2042	1999	1769	1797	1544	2000	2328	1684	2380	2149	1799	1625	1609	1707	1883	1776	2054	1769	1608	2122	1902	1753	1528	1946	1710
AT1G01830	866	730	691	781	657	691	870	803	1022	927	651	826	876	832	972	903	674	671	635	632	738	593	420	738	511	656	649	713	599	655	501
AT1G04067	0	1	0	0	0	0	0	0	0	0	0	1	2	0	0	2	0	0	0	0	0	1	0	3	0	0	1	0	0	1	0
AT1G01840	38	39	38	39	28	45	28	10	30	17	8	46	6	9	23	11	14	27	4	17	12	15	12	9	3	13	11	15	8	7	8
AT1G01860	810	633	620	644	668	557	680	548	681	464	408	797	270	434	604	435	307	535	400	417	531	430	309	569	203	475	354	338	205	472	238
AT1G04073	0	0	0	0	0	0	0	1	0	0	0	0	0	0	0	0	0	0	0	0	0	0	0	0	0	0	0	0	0	0	0
AT1G01870	0	0	0	0	0	0	1	0	0	0	0	0	0	0	0	0	0	0	0	0	0	0	0	0	0	0	0	0	0	0	0
AT1G01880	47	42	31	34	36	17	31	17	68	51	23	37	18	20	25	25	17	44	30	41	38	28	19	44	24	46	23	15	21	18	23
AT1G01890	2	0	0	1	0	0	0	0	3	2	0	1	0	0	0	0	0	0	0	0	1	0	0	0	0	5	0	0	0	0	0
AT1G01900	577	627	247	326	495	316	299	233	325	235	223	312	179	352	193	329	379	482	302	424	530	239	104	522	325	326	197	323	422	121	326
AT1G04077	1	0	0	0	0	1	0	1	1	0	0	0	0	1	0	0	0	0	1	5	1	1	0	0	4	2	0	0	2	0	7
AT1G01910	2015	1700	1680	1729	1651	1565	1768	1801	1694	1579	1629	1836	1869	1671	2014	1877	1641	1736	1632	1702	1970	1728	1970	1794	1935	2271	1800	1748	1652	1819	1752
AT1G04083	0	0	0	0	0	0	0	0	0	0	0	0	0	0	0	0	0	0	0	0	0	0	0	0	0	0	0	0	0	0	0
AT1G01920	605	475	438	442	436	394	462	375	384	345	369	517	293	384	478	458	352	472	431	446	406	531	476	461	445	523	358	377	302	517	467
AT1G01930	595	466	511	586	518	517	553	572	610	510	506	586	620	502	712	568	512	602	531	598	613	616	664	606	596	687	672	548	583	591	632
AT1G01940	319	281	311	324	327	302	304	262	294	259	305	305	353	276	399	341	247	300	259	343	304	342	359	280	288	414	304	293	268	289	369
AT1G01950	897	918	874	1089	960	1250	961	890	1061	813	897	1128	1036	1391	1086	1070	958	1041	956	949	1582	876	903	1006	1080	922	1009	753	1224	869	931
AT1G01960	4517	4256	4057	4614	4448	3741	4614	4589	4237	4340	4348	4467	5414	4486	6036	5224	3948	4279	3526	4076	4791	3834	4169	4807	4922	4784	4173	4141	3586	4446	4471
AT1G01970	2281	2066	2061	1685	1899	1587	1968	1835	2360	1878	1407	2485	960	1481	1728	1476	1056	1836	1216	1043	1766	1389	892	1890	808	1604	1149	1053	864	1265	876
AT1G01980	0	0	0	0	0	0	0	0	0	0	0	0	0	0	0	0	0	0	0	0	0	0	0	0	0	0	0	0	0	0	0
AT1G01990	566	544	676	733	620	564	773	638	708	567	598	830	668	603	728	690	497	583	606	598	673	643	625	672	543	760	667	538	516	617	632
AT1G02000	475	486	433	618	492	505	546	431	527	412	403	607	497	615	663	490	658	556	729	647	818	587	895	618	564	618	981	624	762	650	730
AT1G02010	546	521	428	587	493	511	534	415	588	516	362	692	453	467	534	423	373	511	452	402	554	633	474	484	409	522	603	365	319	553	359
AT1G02020	1058	945	1082	1068	1069	899	1020	957	1030	893	885	1081	936	934	1172	908	871	911	969	756	1119	860	765	870	762	1001	905	711	750	828	719
AT1G02030	3	4	2	5	4	4	1	8	0	4	4	1	8	6	1	7	2	5	4	3	8	6	4	3	4	2	5	3	4	3	5
AT1G02040	0	0	0	0	0	0	0	0	0	0	0	0	0	0	0	0	0	0	0	0	0	0	0	0	3	2	0	0	1	1	1
AT1G02050	162	144	145	141	159	110	178	171	159	129	140	251	164	128	234	167	72	133	162	141	143	179	113	171	117	228	117	161	97	164	163
AT1G02060	198	178	179	207	193	172	220	242	180	168	171	223	213	140	230	248	87	153	112	174	174	175	126	186	131	217	155	162	100	176	168
AT1G02065	0	1	0	0	1	0	0	1	0	0	0	0	0	0	0	0	0	0	0	1	0	0	0	0	0	0	0	0	0	0	0
AT1G02067	0	0	0	0	0	0	0	0	0	0	0	0	0	0	0	0	0	0	0	0	0	0	0	0	0	0	0	0	0	0	0
AT1G02070	2	5	0	0	1	0	0	0	0	3	0	0	1	1	1	0	0	0	1	1	1	1	0	2	0	0	1	3	0	0	0
AT1G02080	5471	5484	5106	6062	5515	5008	6292	6501	5820	6194	5064	6673	7951	5995	7303	6707	5766	5707	5429	6065	6219	5738	7436	6583	7508	6812	6732	6533	6462	6903	7369
AT1G02090	1170	1066	1028	1174	1138	1105	1126	1151	1192	1198	1054	1312	1352	1391	1289	1276	1495	1431	1384	1484	1764	1389	1674	1258	1655	1770	1564	1396	1830	1387	1752
AT1G02100	1023	936	951	1238	938	984	1243	1202	1034	1035	992	1261	1718	1269	1560	1505	1236	1175	1110	1263	1356	1320	1401	1100	1489	1581	1439	1317	1433	1545	1433
AT1G02110	867	747	582	568	708	532	542	397	555	398	392	686	299	359	492	422	364	621	421	525	438	439	246	570	223	405	313	361	183	283	252
AT1G02120	2618	2316	2903	3861	2904	3153	3553	4026	3279	4091	3866	3933	5892	4029	5151	5017	3438	2843	3172	3789	3749	3871	4426	3417	4942	4637	3968	4015	4538	4293	4608
AT1G02130	1282	1099	1043	1198	1091	1012	1172	1272	1090	1178	965	1354	1579	1194	1369	1199	1155	1180	926	1037	1251	1065	1244	1106	1110	1158	1054	1104	1108	1092	1037
AT1G04087	0	0	0	0	0	0	0	0	0	0	0	0	0	0	0	0	0	0	0	0	0	0	0	0	0	0	0	0	0	0	0
AT1G02136	0	0	0	0	0	0	0	0	0	0	0	0	0	0	0	0	1	0	0	0	0	0	0	0	0	0	0	0	0	0	0
AT1G02140	3002	2386	2674	2611	2509	2313	2707	2618	2821	2539	2423	3673	3512	2893	3526	2824	2362	2584	2638	2487	3101	2354	3027	2820	2960	3156	2766	2487	2782	2866	2862
AT1G02145	713	630	616	762	620	587	771	676	697	678	628	905	783	606	834	759	454	575	614	554	717	606	564	592	520	540	535	541	418	681	515
AT1G02150	5833	5317	4774	4016	5134	4036	4772	4201	4868	3479	3226	5252	2388	2864	4159	3213	2021	4412	3147	2978	4048	3568	2242	4266	2071	3474	2847	2686	1528	2766	2256
AT1G02160	352	333	383	446	383	344	464	391	410	403	322	556	437	366	514	377	330	358	371	396	406	382	448	398	310	393	417	364	276	478	377
AT1G02170	1119	1041	1262	1627	1368	1885	1518	1675	1513	1972	2281	1412	2820	2912	2487	2457	4074	2483	2366	2783	2890	2542	3438	2301	5202	3657	2702	2393	4646	2667	3754
AT1G02180	280	200	143	98	185	161	130	69	163	135	59	136	53	157	95	55	95	134	118	140	177	97	44	145	38	73	90	72	39	79	47
AT1G02190	37	9	31	5	20	55	9	5	52	15	8	24	5	37	19	5	22	28	14	12	96	6	32	24	13	4	13	1	29	7	10
AT1G02205	5493	3560	1017	1398	412	860	843	133	3983	3196	193	2729	262	2504	598	146	2804	3075	1345	216	1291	133	910	3756	1467	269	598	529	1114	206	229
AT1G08785	0	2	0	0	1	0	0	0	1	2	0	2	0	0	2	1	0	1	0	0	0	0	0	2	0	0	0	0	0	2	0
AT1G04093	1	0	0	0	0	0	0	0	0	1	0	0	0	0	0	0	0	0	0	0	0	0	0	0	0	0	0	0	0	0	0
AT1G02210	0	0	0	0	0	0	0	0	0	0	0	0	0	0	0	0	0	0	0	0	0	0	0	0	0	0	0	0	0	0	0
AT1G02220	47	50	85	258	100	161	257	985	228	301	210	272	1136	444	544	419	310	132	201	276	304	256	429	221	735	331	453	840	601	272	588
AT1G02228	0	0	0	0	0	0	0	0	0	0	0	0	0	0	0	0	0	0	0	0	0	0	0	0	0	0	0	0	0	0	0
AT1G02230	11	2	31	61	11	44	93	204	39	54	92	22	189	22	216	156	37	20	17	51	20	26	74	21	129	132	35	69	80	39	101
AT1G02250	2	3	2	4	1	5	0	1	2	0	0	5	9	0	3	1	0	1	0	1	3	0	7	1	2	0	1	4	1	2	3
AT1G02260	654	529	613	1012	620	666	846	922	711	845	773	900	1013	802	1036	962	617	619	684	784	788	824	815	607	772	663	672	705	537	818	617
AT1G02270	942	825	907	898	823	1010	960	898	1156	1210	1253	1009	1637	2076	1621	1330	4669	2876	1880	2543	2761	1684	3391	1820	5138	1823	1980	1415	5309	1736	4379
AT1G08795	0	0	0	1	0	0	0	2	9	10	5	0	14	27	21	8	8	10	7	3	19	4	24	7	59	27	13	13	100	19	64
AT1G02280	3783	3417	2844	2418	2936	2629	2861	2476	2349	1492	1311	2341	982	1432	1817	1417	1353	2762	1952	2069	2673	2074	1164	1944	859	1637	1093	1235	771	1187	979
AT1G02290	356	275	303	338	337	328	306	288	355	386	297	373	433	294	403	350	184	242	181	246	306	267	218	293	225	274	284	239	173	294	248
AT1G02300	894	913	1076	1608	1049	893	1804	1181	398	512	292	566	579	376	715	617	743	731	805	969	1012	1010	1088	269	225	428	396	399	168	580	347
AT1G02305	2126	2106	2238	2795	2161	2012	2845	2710	3234	3220	2360	2947	4286	3168	4082	3351	2422	1961	2082	2325	2684	2087	3075	2620	2438	2425	2768	3329	2551	3367	2757
AT1G04097	0	0	0	0	0	0	0	0	0	0	0	0	0	0	0	0	0	0	0	0	0	0	0	0	0	0	0	0	0	0	0
AT1G02310	2	0	1	0	2	1	6	6	13	5	0	1	30	81	2	4	12	11	12	25	26	18	191	15	42	17	25	404	144	23	223
AT1G04103	0	0	0	0	0	0	0	0	0	0	0	0	0	0	0	0	0	0	0	0	0	0	0	0	0	0	3	0	0	0	0
AT1G02320	0	0	0	0	0	0	0	0	0	0	0	0	0	0	0	0	0	0	0	0	0	0	0	0	0	0	0	0	0	0	0
AT1G02330	443	396	417	484	438	516	487	706	787	718	746	768	931	814	1039	860	683	520	586	700	639	628	701	890	1169	1248	1017	803	1050	861	1125
AT1G02335	204	265	206	184	212	155	155	166	294	170	178	185	136	122	228	175	212	179	206	201	173	87	105	362	264	189	106	186	218	52	216
AT1G02340	10	14	2	11	5	10	15	4	7	2	0	7	6	1	8	11	6	9	6	11	11	3	8	8	3	8	5	5	4	4	13
AT1G02350	34	46	29	28	33	29	29	29	47	20	13	57	25	37	47	27	10	18	16	19	36	27	26	20	16	21	17	28	11	26	20
AT1G04107	263	286	328	326	368	352	329	284	360	284	223	1007	278	586	312	180	71	208	224	137	321	204	237	200	140	221	249	185	205	221	245
AT1G02360	45	25	152	291	77	308	314	533	218	286	544	166	819	513	914	730	164	131	164	448	330	475	2095	164	540	1031	309	494	556	557	1026
AT1G02370	184	149	137	138	163	121	162	168	187	156	133	239	185	145	238	210	69	113	120	141	152	94	126	182	103	232	155	176	91	169	201
AT1G02380	72	120	85	147	87	135	79	107	52	47	41	228	103	101	104	75	28	34	51	43	69	57	55	51	42	67	78	87	51	83	54
AT1G02390	44	33	63	121	30	75	106	107	135	136	81	132	480	252	182	135	190	70	82	103	152	74	352	113	284	148	288	621	473	296	356
AT1G02400	14	7	17	55	12	37	37	56	31	15	39	16	262	1054	90	91	1454	1094	1475	1213	1622	1092	3372	1617	2412	2032	3851	1580	3548	1734	4391
AT1G02405	9	5	10	21	20	15	28	23	19	18	30	28	35	49	29	46	31	21	68	78	61	34	94	42	43	41	102	76	66	90	68
AT1G02410	626	624	668	820	702	776	737	805	786	883	798	895	1030	1017	1109	942	950	865	845	858	1090	864	950	928	1345	1212	1031	855	1100	937	1059
AT1G02420	204	131	167	163	147	129	185	164	205	134	132	231	164	148	236	164	144	152	134	158	161	134	166	146	192	183	164	175	148	165	193
AT1G04117	0	0	0	0	0	0	0	0	0	0	0	0	0	2	0	0	0	0	0	0	0	0	0	0	1	0	0	0	0	0	0
AT1G02430	1	0	3	8	1	4	39	62	2	10	19	8	39	7	22	23	2	0	1	3	5	6	38	16	26	38	8	12	16	14	27
AT1G04123	3	0	0	3	2	3	0	3	1	1	1	7	5	4	3	0	0	3	0	2	2	1	1	1	3	1	0	3	2	6	7
AT1G02440	1	3	5	19	4	14	41	58	6	19	34	13	33	16	33	36	24	8	6	12	12	31	31	12	44	58	6	16	19	25	41
AT1G02450	35	18	113	174	45	129	260	748	193	379	661	69	623	189	877	691	595	138	120	230	65	149	219	254	1593	1243	121	150	731	340	654
AT1G02460	29	21	25	38	28	40	32	62	47	40	56	36	79	76	51	69	184	116	108	125	92	73	212	152	206	152	130	154	242	74	229
AT1G02470	20	12	30	52	15	9	37	124	55	53	34	72	269	121	170	91	36	11	51	83	38	47	176	75	112	54	87	299	74	112	162
AT1G02475	3036	2374	3281	3214	2767	2671	3244	3267	3293	3474	2952	3584	3521	3315	3848	2989	1916	2962	2678	2208	3215	2755	2619	2787	2734	2847	2642	2416	2435	2860	2527
AT1G02480	0	0	0	0	0	0	0	0	0	0	0	0	0	0	0	0	0	0	0	0	0	0	0	0	0	0	0	0	0	0	0
AT1G02490	5	0	0	0	1	1	0	0	1	0	0	0	0	0	0	1	1	1	0	0	2	2	0	0	0	0	0	1	4	0	0
AT1G02500	8918	7982	8436	12481	8932	9585	11805	13330	10368	11793	11830	10903	23445	13336	19409	18533	16421	10477	11660	15366	14065	13386	31641	12341	21046	19921	17322	18760	22202	17546	25713
AT1G02510	0	0	0	0	0	0	0	0	0	0	0	0	0	0	0	0	0	0	0	0	0	0	0	0	0	0	0	1	0	0	0
AT1G02520	4	13	19	26	16	16	34	142	12	19	57	5	119	41	61	81	47	6	12	32	25	39	99	14	82	101	14	53	74	30	128
AT1G02530	5	8	5	5	8	0	4	8	6	8	12	13	3	6	7	10	1	9	10	3	2	3	8	5	2	10	10	6	5	4	7
AT1G02540	0	0	0	0	0	0	0	3	0	0	0	0	0	0	0	0	0	0	0	0	0	0	0	0	0	0	0	0	0	0	0
AT1G02550	0	0	0	0	0	0	0	0	0	0	0	0	0	0	0	1	0	0	0	0	0	0	1	0	1	0	0	0	1	0	1
AT1G02560	17515	16222	14945	14373	15669	15315	15131	13691	15148	12278	12394	15284	11272	14219	15811	12216	13527	16377	14743	13653	18038	14723	13590	15043	13747	14763	13847	11828	12281	12411	11593
AT1G02570	1	0	0	0	0	1	0	3	0	0	0	0	0	1	0	0	0	0	0	1	0	0	10	0	0	0	0	3	0	0	0
AT1G02575	0	0	0	0	0	0	0	0	0	0	0	0	0	0	0	0	0	0	0	0	0	0	0	0	0	0	0	0	0	0	0
AT1G02580	1	0	3	3	2	6	15	76	13	13	19	7	198	11	79	40	3	1	1	9	1	11	75	26	30	6	43	53	6	30	69
AT1G08805	0	0	0	0	0	0	0	0	0	0	0	0	0	0	0	0	0	0	0	0	0	0	0	0	0	2	1	0	0	0	0
AT1G04127	0	0	0	0	0	0	0	0	0	0	0	0	0	0	0	0	0	0	0	0	0	0	0	0	0	0	0	0	0	0	0
AT1G02590	0	0	0	0	0	0	0	0	0	0	0	0	0	0	0	0	0	0	0	0	0	0	0	0	0	0	0	0	0	0	0
AT1G02600	0	0	0	0	0	0	0	0	0	0	0	0	0	0	0	0	0	0	0	0	0	0	0	0	0	0	0	0	0	0	0
AT1G02610	10	5	31	105	18	68	51	137	20	27	42	87	116	106	81	40	7	13	62	41	53	66	113	24	30	42	100	66	47	71	58
AT1G02620	0	0	3	3	0	0	3	4	0	0	1	0	0	0	2	0	2	0	0	0	0	0	4	0	0	0	0	0	0	0	0
AT1G04133	0	0	0	1	0	0	0	0	0	0	0	0	0	0	0	0	0	0	0	0	0	0	0	0	0	2	0	0	0	0	0
AT1G04137	0	1	0	0	0	0	0	0	0	0	0	0	0	0	0	0	0	0	0	0	0	0	0	0	0	0	0	0	0	0	0
AT1G02630	3	2	0	0	0	1	0	0	0	0	0	0	0	0	0	0	1	2	1	0	0	0	0	0	1	0	0	0	0	0	0
AT1G02640	184	263	142	163	150	147	131	95	169	110	98	145	81	75	110	137	212	215	130	203	202	116	86	230	94	133	65	116	84	56	89
AT1G02650	36	47	41	33	54	44	52	43	22	21	29	53	23	23	26	26	33	80	38	31	51	35	41	27	49	38	28	27	12	13	22
AT1G02660	62	76	109	160	85	100	172	268	121	165	194	198	323	773	255	208	469	339	420	467	571	376	1532	453	683	514	769	466	1181	362	1099
AT1G02670	45	34	21	56	24	29	44	31	42	63	99	69	123	149	57	60	75	62	62	58	54	77	104	65	218	122	76	53	219	82	105
AT1G02680	273	187	204	261	215	243	237	286	308	305	238	346	372	311	321	384	236	279	252	285	319	284	325	311	404	410	361	378	300	376	342
AT1G02681	0	0	0	0	0	0	0	0	0	0	0	0	0	1	0	0	0	0	0	0	0	0	0	0	0	0	0	0	0	1	0
AT1G04143	0	0	0	0	0	0	0	0	0	0	0	0	0	0	0	0	0	0	0	0	0	0	0	0	0	0	0	0	0	0	0
AT1G02690	279	225	139	158	238	136	183	108	174	120	127	190	203	117	166	148	97	171	112	160	210	97	80	187	114	124	90	178	116	109	113
AT1G02700	14	6	7	16	7	8	5	7	5	12	20	21	18	31	20	13	4	10	5	1	3	5	7	14	14	17	22	18	26	19	8
AT1G02705	323	407	377	384	408	305	266	332	409	280	297	404	130	366	232	223	117	243	154	138	249	137	159	184	174	143	162	194	257	145	154
AT1G02710	0	1	0	0	0	0	0	0	1	0	1	0	0	0	0	0	0	0	0	0	0	0	1	1	0	0	0	0	0	0	0
AT1G02720	422	399	345	367	414	344	341	290	363	257	227	379	246	296	325	301	304	440	361	329	460	326	196	412	273	360	290	247	240	210	259
AT1G02730	1512	1359	752	863	1412	590	847	553	474	329	467	684	454	407	531	470	586	880	580	1463	1000	654	323	772	331	428	285	491	292	227	364
AT1G02740	190	187	183	301	194	268	276	353	319	344	293	286	567	405	434	487	968	677	519	694	486	541	879	340	635	374	395	365	584	402	490
AT1G02750	304	240	290	358	280	274	373	449	463	446	356	440	588	484	500	469	514	348	311	325	384	321	467	488	666	527	435	390	639	440	532
AT1G02760	0	0	0	0	0	0	0	0	0	0	0	0	0	0	0	0	0	0	0	0	0	0	0	0	0	0	0	0	0	0	0
AT1G02770	37	45	79	119	81	79	92	84	9	7	5	15	32	15	23	16	75	58	75	101	72	91	268	12	6	8	15	38	7	55	20
AT1G02780	21982	17187	15931	14677	16970	16494	16857	16227	19145	14691	14348	19898	17205	14837	20033	16436	10929	15979	13595	15109	17463	14439	13734	19465	14087	19110	13786	15343	13559	15674	14573
AT1G02790	0	0	0	0	0	0	0	0	0	0	0	0	0	0	0	0	0	0	0	0	0	0	0	0	0	0	0	0	0	0	0
AT1G02800	24	19	8	2	25	1	3	6	5	0	2	8	1	0	3	2	5	10	8	2	5	4	0	3	2	2	0	3	0	0	0
AT1G02810	7	8	5	0	9	2	1	0	4	1	2	5	0	3	2	2	3	8	6	9	4	4	0	8	0	2	1	2	2	1	1
AT1G02813	0	0	0	0	0	0	0	0	0	0	0	0	0	0	0	0	0	0	0	0	0	0	0	0	0	0	0	0	0	0	0
AT1G02816	225	316	309	405	262	312	349	466	267	264	276	380	441	478	428	364	269	181	283	238	454	236	352	190	200	281	366	279	376	248	258
AT1G02820	118	61	87	96	101	121	159	313	243	193	107	162	257	204	149	204	86	66	114	65	135	118	179	106	91	113	218	89	198	141	123
AT1G02830	0	0	2	0	0	0	0	1	1	0	3	2	2	1	4	0	0	0	0	1	0	1	0	1	0	2	1	0	0	1	0
AT1G02840	2759	2452	2248	2581	2495	2443	2540	2592	2482	2375	2127	3124	2815	2566	3063	2730	2393	2435	2453	2698	2969	2571	2584	2798	2664	3303	2605	2603	2437	2791	2608
AT1G02850	12	1	50	89	8	34	61	115	79	289	332	155	1364	430	894	595	476	8	81	97	85	36	256	110	342	225	232	840	308	375	375
AT1G02860	186	203	203	242	183	217	291	254	339	326	182	324	239	257	258	309	314	318	372	435	302	347	656	431	294	430	497	259	281	372	445
AT1G04147	1	0	0	0	0	0	0	0	0	0	0	0	0	1	0	0	0	0	0	0	0	0	0	0	0	0	0	0	0	0	0
AT1G02870	604	493	563	541	474	567	604	590	521	288	412	534	482	412	565	519	384	497	572	562	614	542	579	510	386	630	468	492	335	507	573
AT1G04153	0	0	0	0	0	0	0	0	0	0	0	0	0	0	0	0	0	0	0	0	0	0	0	0	0	0	0	0	0	0	0
AT1G08815	10	7	15	16	16	13	25	24	18	28	17	35	43	45	39	26	11	16	19	28	18	14	24	15	15	39	18	27	42	28	29
AT1G02880	823	529	799	813	570	791	896	875	832	936	790	789	1200	936	1122	948	1347	918	942	1013	1219	1028	1266	837	1239	1243	869	866	1219	1253	939
AT1G02890	3049	2952	2955	3750	3066	2840	3816	3444	3945	4039	3657	4081	5113	3575	5331	4608	3430	3587	3467	4015	3593	3790	5139	4068	4910	5284	4968	4054	3961	4911	5201
AT1G02900	13	12	8	7	11	1	8	5	12	16	8	20	13	10	15	11	16	18	12	19	21	10	30	30	25	28	26	17	25	15	22
AT1G02910	4308	4152	4040	3693	3565	3521	3835	3865	3708	2889	3093	3961	2471	2950	3819	2995	3180	4305	3505	2678	4118	3734	2579	3392	2926	3740	3115	2351	2324	2772	2421
AT1G02920	813	386	1487	4648	1232	3998	5104	10825	3061	7448	13944	2372	41970	13462	30792	20360	18708	3763	3614	13989	4738	7115	27323	7461	35197	27507	12565	17969	30278	19235	31918
AT1G02930	2993	1651	3571	10510	3290	11376	11719	23972	5008	13289	20801	3928	60533	27875	45520	31960	49233	11142	10121	29394	15527	15653	67016	14770	62437	43792	23062	28238	55769	29527	54373
AT1G02940	2	4	1	6	0	7	3	6	15	27	19	30	50	32	31	27	19	12	2	20	7	6	17	17	23	40	32	47	17	73	52
AT1G02950	130	207	103	155	165	102	85	93	115	66	96	118	43	68	59	124	120	149	112	173	130	66	38	210	206	93	66	89	105	33	74
AT1G02952	0	0	0	0	0	0	0	0	0	0	0	0	0	0	0	0	0	1	0	0	0	0	0	0	0	0	0	0	0	0	0
AT1G02960	530	653	597	738	543	578	680	547	528	542	459	723	532	546	679	561	500	624	568	645	703	768	594	593	471	680	605	518	462	653	487
AT1G02965	0	0	0	0	0	0	0	1	0	0	3	0	0	0	2	0	0	1	0	0	0	0	0	0	2	1	0	0	0	1	0
AT1G02970	152	132	142	115	168	119	133	115	90	85	136	149	217	146	148	139	93	116	94	137	162	108	77	163	139	148	97	102	172	96	107
AT1G02980	0	0	0	0	0	0	0	0	0	0	0	1	1	0	1	0	1	1	0	3	2	0	0	0	4	3	0	2	0	1	0
AT1G02990	920	865	788	1043	881	951	1060	1071	1075	1174	999	1221	1538	1425	1513	1191	1543	1291	1271	1395	1420	1226	1891	1294	1792	1407	1340	1313	1643	1285	1630
AT1G03000	1064	1077	1074	1142	1023	940	1146	1045	1161	1092	879	1187	993	946	1301	1148	747	877	770	814	948	932	750	1066	811	1062	911	857	689	941	761
AT1G03010	13	26	8	21	13	8	14	17	4	5	9	39	20	18	14	49	7	7	5	16	12	12	7	14	13	20	9	12	8	12	30
AT1G03020	62	61	46	67	27	25	32	43	135	160	61	89	100	171	129	108	395	90	53	18	49	43	22	259	165	173	225	93	116	95	110
AT1G03030	679	590	630	756	601	712	678	696	691	700	759	758	946	881	1023	804	695	728	694	624	894	690	964	690	897	823	771	721	867	748	773
AT1G03040	1358	1345	1337	1729	1302	1344	1508	1586	1792	1922	1443	1792	2267	1890	2293	1971	1596	1430	1481	1653	1808	1618	2148	1731	2247	2161	1852	1736	2229	1972	2262
AT1G03050	0	0	1	0	0	0	0	0	3	4	1	0	17	8	6	6	40	3	2	3	0	0	2	2	43	2	0	7	30	1	1
AT1G03055	374	399	336	338	294	273	282	351	446	305	244	403	186	233	282	199	300	313	206	116	229	208	145	303	232	259	253	192	164	177	147
AT1G03060	4149	3916	4153	4924	4271	4365	4831	5355	4233	4761	4466	4544	6765	5492	6249	5419	5884	4941	4853	5159	5928	5128	7164	4733	8068	6294	5153	4999	6934	5514	6285
AT1G03070	17	10	11	5	14	6	15	12	15	13	11	17	10	7	15	6	16	12	16	19	17	9	7	12	16	14	10	19	18	14	15
AT1G03080	3371	2615	2711	3984	3850	5198	3201	2581	3801	3487	3329	3767	6171	8356	5460	4151	6241	4812	7056	8052	9415	3982	10250	5520	6253	4960	8180	6889	9682	7404	8192
AT1G03090	556	546	548	684	578	471	654	696	668	656	593	747	791	935	894	651	541	429	450	675	657	462	750	712	409	602	982	729	528	877	588
AT1G04157	0	0	0	0	0	0	0	0	0	0	0	0	0	0	0	0	0	0	0	0	0	0	0	0	0	0	0	0	0	0	0
AT1G03100	133	138	118	109	94	105	125	74	162	121	105	161	124	128	156	143	90	100	142	83	93	83	127	144	95	126	100	117	97	115	109
AT1G04163	0	0	0	0	0	0	0	0	0	0	0	0	0	0	0	0	1	0	0	0	0	0	0	1	0	0	1	0	1	0	0
AT1G03103	0	0	0	0	0	0	0	0	0	0	0	0	0	0	0	0	0	0	0	0	0	0	0	0	0	0	0	0	0	0	0
AT1G03106	141	133	171	185	134	170	256	160	0	0	2	0	2	1	3	0	140	140	175	121	140	200	242	2	1	3	0	1	1	0	0
AT1G03110	456	373	346	285	442	331	329	323	374	223	274	411	231	259	347	250	199	375	316	385	303	270	231	399	179	330	214	296	184	238	236
AT1G03120	12	4	2	3	8	3	5	1	9	5	5	3	1	5	4	0	4	3	4	5	11	13	3	3	5	7	5	4	3	2	3
AT1G03130	10581	11793	10232	14029	9337	9093	14117	11687	11222	13446	8566	11479	5414	6658	11719	9400	4963	10067	7141	6813	7583	13073	4799	11946	5516	12033	8901	5549	2753	6339	5626
AT1G03140	940	818	757	1110	872	937	1139	1288	863	1013	822	820	1314	895	1237	1154	1187	986	893	1285	1096	1153	1275	1040	1283	1242	945	1041	999	1088	1106
AT1G03150	399	339	376	386	315	343	442	501	395	437	339	469	532	379	509	453	359	373	322	396	452	409	453	415	454	448	299	356	376	429	403
AT1G04167	0	0	0	0	0	0	0	0	0	0	0	0	0	0	0	0	0	0	0	0	0	0	0	0	0	0	0	0	0	0	0
AT1G03160	4792	4327	4785	4292	4884	4018	4726	3723	4366	3519	3561	4290	2654	3745	4649	3467	3163	4349	4033	3622	4920	4029	2962	4080	2772	4166	3619	3137	2695	3215	2857
AT1G03165	29	25	9	26	14	28	18	18	19	12	12	22	9	13	9	9	10	17	19	23	22	36	13	9	8	13	12	9	7	9	7
AT1G04173	0	0	0	1	0	0	0	0	0	0	0	0	0	0	0	0	0	0	0	0	0	0	0	0	0	0	2	0	0	0	0
AT1G03170	0	0	0	0	0	2	0	1	6	5	2	5	6	7	7	3	0	2	0	0	0	1	0	6	4	11	9	8	3	9	2
AT1G03180	35	16	23	18	18	20	27	26	50	49	42	50	116	59	69	52	27	27	22	37	22	15	15	61	93	59	28	39	59	32	50
AT1G03190	398	362	373	393	377	392	438	424	405	355	331	523	449	362	544	487	350	330	366	415	408	356	370	313	411	444	421	370	319	435	330
AT1G04177	0	0	0	0	0	0	0	0	0	0	0	0	0	0	0	0	0	0	0	0	0	0	0	0	0	0	0	0	0	0	0
AT1G03200	2	0	2	4	1	3	2	8	13	5	1	3	18	13	10	17	0	3	3	2	0	4	4	12	19	14	20	12	8	20	15
AT1G03210	616	364	765	1061	711	776	1032	1069	637	1057	1306	838	1964	1156	1681	1548	810	653	798	968	988	1044	912	812	1468	1166	917	938	1394	1137	1116
AT1G03220	515	511	583	560	475	577	495	617	828	585	542	612	756	1145	812	553	478	555	613	541	712	573	1195	582	775	557	726	1377	624	440	862
AT1G03230	170	209	277	271	210	194	255	362	365	406	472	340	433	494	491	488	205	227	204	176	192	240	255	302	349	419	318	315	264	316	350
AT1G03240	0	0	0	0	1	0	0	0	0	0	1	0	0	0	0	0	2	0	3	3	0	1	0	0	0	0	1	0	0	0	1
AT1G03250	925	843	815	900	896	896	925	927	986	891	821	959	1028	1041	1135	1065	1059	1057	959	958	1099	981	1100	953	1162	1094	948	986	1103	1052	1007
AT1G03260	312	295	333	351	319	291	350	344	357	257	289	357	401	425	418	358	388	343	360	357	400	334	372	357	456	424	375	274	436	378	375
AT1G03270	244	243	178	149	166	104	144	116	112	103	67	188	58	74	124	100	67	126	108	106	134	80	44	110	36	99	47	84	32	47	50
AT1G03280	1092	1183	1079	1423	1103	1226	1321	1314	1464	1618	1123	1532	1880	1444	1780	1540	1288	1402	1244	1379	1367	1580	1467	1512	1739	1663	1427	1556	1394	1656	1377
AT1G03290	1082	681	1267	2257	1280	1847	1860	2953	1916	3157	3181	2010	5689	3514	4453	3946	3435	1654	2376	2775	2553	2347	3432	2355	6389	3634	2676	3198	5214	3371	3950
AT1G03300	161	238	224	402	214	380	280	277	195	122	160	552	226	313	211	195	38	85	133	101	174	159	69	101	14	196	216	91	44	183	82
AT1G03310	6624	5381	5384	5310	6463	4869	5932	3728	5466	3954	3741	5496	2754	4571	5612	3520	3155	4480	3640	3438	5273	3453	2841	4039	1766	3227	2898	3002	2107	3346	2005
AT1G03320	9	10	3	7	5	13	2	1	13	4	7	14	0	7	18	11	0	9	4	5	10	12	5	8	5	7	5	9	9	6	4
AT1G03325	0	0	0	0	0	0	0	0	0	0	0	0	0	0	0	0	0	0	0	0	0	0	0	0	0	0	0	0	0	0	0
AT1G03330	763	630	621	706	646	682	755	731	743	804	609	871	887	780	828	774	634	722	580	662	817	654	793	821	794	866	726	654	827	796	719
AT1G03340	39	63	72	75	49	47	77	98	85	165	143	131	247	93	237	163	88	41	51	60	62	63	75	78	170	125	88	116	118	185	63
AT1G03350	1585	1430	1390	1864	1492	1691	1689	1457	1706	1825	1737	1799	2414	2306	2207	1940	2165	2053	1880	1911	2331	1714	2573	1966	2873	2416	2278	2052	2922	2390	2588
AT1G03360	266	239	248	227	305	254	276	319	337	261	256	411	303	222	351	294	133	206	248	255	216	254	231	349	215	408	228	325	219	314	332
AT1G03365	846	846	801	834	771	836	940	816	903	844	747	951	835	961	1041	815	707	823	760	779	785	827	829	865	888	919	765	756	663	796	789
AT1G03370	1398	1205	1826	2423	1493	2100	2314	3108	1921	2538	3305	1996	4321	3702	4067	3887	3695	2532	2946	3074	3134	2993	3864	2715	5669	4078	3323	2702	4827	3054	4787
AT1G03380	1460	1459	1567	2308	1612	1649	2204	2021	2072	2473	1727	2196	3072	2149	2876	2594	1886	1591	1623	1932	1796	1683	2257	2022	1791	2159	2475	2392	1735	2318	2062
AT1G03390	1	2	8	1	2	2	2	0	1	0	4	3	1	0	4	2	0	1	0	0	5	2	0	0	0	8	0	0	0	0	0
AT1G03395	0	0	0	0	0	0	0	2	0	0	0	0	0	0	0	0	0	0	0	0	1	0	1	0	0	1	0	0	1	0	0
AT1G03400	1216	1198	1816	2400	1587	2029	2283	2607	2067	2628	2949	1930	2984	2334	3016	2929	2117	1619	2052	1733	2140	2175	1746	2127	3358	2863	2274	1930	2692	2080	2419
AT1G03410	489	640	498	588	539	563	598	462	435	477	458	451	534	465	557	452	404	550	474	412	553	635	384	418	376	558	485	354	329	415	350
AT1G04183	0	1	8	2	14	8	5	6	8	2	9	4	5	3	4	8	4	5	2	5	3	9	3	4	5	4	2	5	4	0	4
AT1G03420	0	0	0	0	1	0	0	0	0	1	0	0	0	0	0	0	2	0	0	1	0	0	0	0	0	0	1	0	0	1	0
AT1G03430	437	360	557	691	490	536	611	694	607	747	749	766	984	861	949	731	797	677	736	760	753	807	749	592	1175	1001	654	676	1005	741	794
AT1G03440	729	998	762	644	843	677	789	582	581	462	511	732	373	495	603	515	381	520	424	431	700	466	237	459	311	513	300	385	241	307	276
AT1G03445	10	4	15	12	13	12	10	9	8	5	10	4	17	9	13	3	6	9	9	19	15	10	17	5	10	4	1	11	10	7	12
AT1G03457	110	174	115	111	170	181	113	112	75	87	82	159	32	131	60	48	39	86	44	56	138	48	17	56	22	50	36	74	60	49	27
AT1G03470	102	96	145	127	183	75	152	142	72	70	128	262	89	83	120	143	35	61	50	86	137	124	69	50	32	81	83	70	36	80	52
AT1G03475	18371	16583	16257	12937	16477	13537	15192	12799	13879	10991	12896	13881	8834	10481	14510	11201	8885	15844	11063	10940	15075	13327	7046	13033	10641	12643	8113	9093	8841	8429	8075
AT1G03490	0	0	0	0	0	0	0	0	0	0	0	0	0	0	0	0	0	0	0	0	0	0	0	0	0	0	0	0	0	0	0
AT1G03495	163	144	42	71	93	23	80	8	4	47	0	12	66	101	23	3	594	83	85	142	52	16	661	42	34	8	11	361	34	179	212
AT1G04187	0	0	0	3	2	3	16	4	5	2	2	9	9	3	5	7	1	2	11	6	5	2	8	6	7	9	4	11	5	7	8
AT1G04193	0	5	4	5	3	5	5	3	6	3	3	5	9	6	7	3	2	4	3	5	5	0	9	2	2	2	11	4	0	5	4
AT1G03502	0	0	4	0	0	0	0	0	2	1	3	6	0	0	1	0	2	0	0	1	0	0	1	0	5	3	0	0	0	1	1
AT1G03506	1	0	0	0	1	2	0	0	1	1	2	4	0	0	0	0	1	0	0	0	0	1	1	0	0	2	1	1	0	0	1
AT1G04197	2	4	2	5	6	2	2	5	7	9	4	11	5	1	7	6	9	1	5	9	2	6	9	10	8	11	14	4	4	6	11
AT1G03510	44	33	42	62	39	52	38	33	58	44	38	77	39	47	65	44	24	32	41	49	51	39	54	53	38	74	51	47	41	48	65
AT1G03515	0	0	0	0	0	0	0	0	0	0	0	1	0	0	0	0	0	0	0	0	0	0	0	0	0	0	0	0	0	0	0
AT1G03520	270	221	264	284	284	313	318	306	254	269	187	436	295	371	339	279	196	228	226	222	330	259	264	250	255	301	224	215	263	245	227
AT1G03530	538	509	535	532	503	506	526	504	502	435	498	682	530	465	604	564	297	405	404	508	389	374	473	600	443	682	432	536	407	548	570
AT1G03540	54	72	62	87	73	72	70	53	65	53	53	92	76	57	64	91	64	62	48	48	75	38	49	75	63	63	77	65	53	65	49
AT1G03550	127	101	117	289	147	138	229	255	313	462	186	422	479	339	346	381	121	130	209	238	154	221	405	227	301	352	385	337	253	458	300
AT1G03545	40	49	61	43	37	45	51	60	64	51	54	111	59	67	59	55	41	56	44	41	40	41	37	77	61	56	55	46	53	53	68
AT1G08825	22	12	33	87	21	31	50	59	57	68	33	91	73	48	93	65	38	36	48	45	48	32	98	39	60	59	66	68	44	98	59
AT1G03560	434	406	304	395	321	385	344	338	341	310	294	444	260	310	425	363	225	355	306	282	334	315	291	360	262	370	311	292	247	366	292
AT1G03570	0	0	0	0	0	0	0	0	0	0	0	0	0	0	0	0	0	0	0	0	0	0	0	0	0	0	0	0	0	0	0
AT1G03580	3	7	4	5	2	1	8	3	0	1	1	6	1	0	4	5	1	3	2	5	0	4	6	4	3	4	4	5	1	4	3
AT1G03590	399	406	406	596	479	680	778	761	497	632	549	682	943	830	897	826	627	626	789	868	1035	982	1486	727	899	1256	1223	864	1022	1203	1430
AT1G03600	16470	16614	16393	13712	15450	12982	15772	11085	16578	10245	10409	13304	4334	9625	10651	8834	5963	14245	10864	7682	13369	12439	5569	11618	6403	11218	8832	6632	5212	7530	5000
AT1G03610	328	329	321	454	270	343	428	436	498	587	366	487	525	427	575	463	409	428	372	388	412	422	576	468	495	643	553	505	508	584	549
AT1G03620	16	13	13	44	13	13	27	29	13	21	22	43	44	18	27	40	28	9	16	60	25	29	28	18	8	36	41	23	27	33	29
AT1G03630	16334	15749	14131	11914	14867	11371	14062	10241	13940	10919	9758	12675	5583	8807	11430	7980	8205	14460	9625	8055	12746	10186	5966	11574	6827	9793	7238	7528	6295	7544	5733
AT1G03640	0	0	0	0	0	0	0	0	0	0	0	0	0	0	0	0	0	0	0	0	0	0	0	0	0	0	0	0	0	0	0
AT1G03650	65	58	81	71	50	61	84	75	71	106	94	117	153	91	141	122	68	53	58	63	71	87	76	104	96	142	95	93	86	105	97
AT1G03660	17	15	10	27	22	7	16	41	17	45	55	21	138	43	69	68	40	13	7	54	18	11	78	28	153	110	27	39	79	39	112
AT1G04203	0	0	0	0	0	0	0	0	0	0	0	0	0	0	0	0	0	0	0	0	0	0	0	0	0	0	0	0	0	0	0
AT1G03670	0	1	0	0	0	0	0	1	3	0	1	0	1	1	1	2	0	1	0	2	0	0	0	0	0	0	0	1	0	0	0
AT1G03680	21533	20772	20332	19636	18750	19228	20133	17120	21641	18247	15941	19762	10425	16928	18226	14514	15775	22399	17046	13700	20394	17351	11997	18904	15420	18952	16093	11729	13173	13498	10984
AT1G03687	581	556	476	449	579	404	487	445	561	438	371	542	266	357	456	399	256	515	323	350	417	389	213	469	271	408	324	332	237	346	299
AT1G03700	0	0	0	0	0	0	0	0	0	0	0	0	0	0	0	0	0	0	0	0	0	0	0	2	0	0	0	0	0	0	0
AT1G03710	15	12	18	3	25	13	7	11	1	1	0	15	4	2	3	4	2	7	12	18	19	12	5	2	1	5	3	1	1	1	1
AT1G03720	0	0	0	0	0	0	0	0	0	0	0	0	0	0	0	0	0	0	0	0	0	0	0	0	0	0	0	0	0	0	0
AT1G04207	0	0	0	0	0	0	0	0	0	0	0	0	0	0	0	0	0	0	0	0	0	0	0	0	0	0	0	0	0	0	0
AT1G03730	104	88	112	119	92	89	126	156	144	153	148	160	275	148	175	202	155	125	163	160	133	138	188	162	232	222	200	174	279	165	264
AT1G03740	736	760	984	1520	846	789	1616	1892	1100	1354	1841	1187	2663	1432	2790	2719	2152	1754	1937	2713	1716	2393	5113	1663	3323	2903	2668	2015	2591	2189	4675
AT1G04213	0	0	0	0	0	0	0	0	0	0	0	0	0	0	0	0	0	0	0	0	0	0	0	0	0	0	0	0	0	0	0
AT1G03743	0	0	0	0	0	0	0	0	0	0	0	1	0	0	0	0	0	0	0	0	0	0	0	0	0	0	0	0	0	0	0
AT1G03746	0	0	0	0	0	0	0	0	0	0	0	0	0	0	0	0	0	0	0	0	0	0	0	0	0	0	0	0	0	0	0
AT1G03750	187	181	154	237	223	221	247	270	257	303	220	196	420	325	335	356	311	215	228	290	258	222	277	239	378	333	271	279	354	301	289
AT1G03760	203	155	256	243	185	186	230	280	227	277	354	273	493	298	489	419	365	266	271	262	268	295	440	321	677	557	337	325	519	411	556
AT1G03770	101	90	75	103	114	90	115	101	89	115	119	124	259	172	189	148	119	127	95	184	125	137	187	150	174	180	117	197	190	197	197
AT1G03780	241	219	87	119	214	90	113	89	74	43	75	125	78	73	74	91	97	158	96	214	169	118	48	149	69	66	57	105	59	45	55
AT1G03790	0	0	0	0	0	0	0	0	0	0	0	0	0	1	0	0	0	0	0	0	0	0	5	0	0	0	0	5	0	0	0
AT1G03800	7	9	3	1	11	7	8	6	15	8	24	13	18	14	13	6	15	4	3	3	3	6	4	10	18	17	12	8	8	10	3
AT1G03810	0	2	1	0	0	0	0	0	0	0	0	0	0	0	0	0	0	3	2	2	0	0	5	0	0	0	0	0	0	0	0
AT1G03820	175	196	181	271	218	207	341	266	553	682	242	334	379	272	311	390	138	149	274	260	235	109	736	471	537	304	221	291	218	398	430
AT1G03830	411	369	309	332	349	326	319	298	363	246	296	402	238	312	374	317	166	257	242	353	313	332	221	372	210	351	205	305	159	246	287
AT1G03840	19	25	16	23	32	26	13	8	29	27	9	27	9	12	13	11	25	22	9	25	12	4	13	31	22	10	10	14	13	15	15
AT1G03850	8	5	27	184	16	57	214	580	88	282	283	74	1264	163	1023	832	361	39	59	363	47	93	709	275	1313	804	316	390	680	356	910
AT1G03860	3087	2362	2810	2268	2751	2462	2469	2424	2026	1710	2630	2382	2972	2395	3093	2608	2375	2388	2303	2561	3290	2452	2587	2532	2859	3164	2161	2384	2903	2317	2678
AT1G03870	4863	9395	5036	7601	6324	7301	6726	6229	6134	4825	3094	9236	2065	4488	3536	3978	846	3283	1953	1856	4277	2863	1172	3425	680	2673	2800	1927	1159	2239	1325
AT1G03880	0	0	0	0	0	0	0	0	0	0	0	0	0	0	0	0	0	0	0	0	0	0	0	0	0	0	0	0	0	0	0
AT1G03890	0	0	0	0	0	0	0	0	0	0	0	0	0	0	0	0	0	0	0	0	0	0	0	0	0	0	0	0	0	0	0
AT1G03900	2871	2403	2528	3488	2417	2912	3370	3507	3140	3530	3256	3290	5514	3922	4571	4210	3965	3065	3080	3671	3930	3602	5211	3614	5428	4859	4148	3812	5204	4494	4607
AT1G03905	59	45	24	40	45	59	56	76	112	107	80	116	218	208	167	124	109	65	60	86	78	57	163	222	439	303	260	201	457	254	456
AT1G03910	2399	1896	1810	1859	1755	1817	1965	1877	2016	1806	1554	1924	1899	1910	2332	1874	1975	2222	1876	2006	2401	1958	2082	2240	2090	2299	2099	1891	1885	2049	2139
AT1G03920	71	57	44	54	52	42	41	40	24	32	39	59	27	36	41	19	43	41	42	65	58	23	19	82	50	57	35	30	34	18	23
AT1G03930	2574	2469	2186	2337	2411	2092	2258	2177	2779	2197	1515	3023	1665	2048	2215	1873	1303	2189	2083	1945	2613	2116	1632	2556	1601	2135	2032	1765	1488	1786	1800
AT1G04217	14	2	13	13	10	18	24	17	27	25	6	27	15	22	23	16	12	13	16	10	4	11	21	22	23	26	34	10	11	28	27
AT1G03935	6	2	2	3	0	0	4	7	5	6	3	28	10	4	3	12	1	0	5	1	6	3	5	3	0	5	2	2	3	4	7
AT1G04223	5	15	3	13	1	6	8	19	16	18	2	26	6	11	11	15	9	3	7	5	8	18	8	11	7	19	18	6	13	25	9
AT1G03940	262	227	70	98	165	40	159	5	6	52	1	32	88	166	41	1	885	92	97	197	102	24	848	94	13	4	10	456	35	391	276
AT1G04227	3	1	1	0	0	0	0	2	1	2	1	12	6	0	1	4	0	7	0	1	0	0	0	1	3	7	2	2	1	10	0
AT1G03950	497	450	527	746	535	599	665	676	599	722	614	614	1053	873	918	867	709	621	741	740	860	654	1045	621	928	817	906	704	908	916	886
AT1G03960	379	349	333	398	346	324	372	338	299	290	299	448	387	365	419	348	289	333	343	408	434	360	402	289	325	347	394	307	321	412	386
AT1G03970	568	452	509	743	582	717	742	717	803	840	620	783	1220	854	1043	854	703	607	690	771	744	650	967	728	987	857	946	879	912	926	864
AT1G04233	0	3	2	2	0	2	0	0	1	0	3	5	0	3	1	2	0	0	0	1	13	2	3	2	5	2	0	1	5	4	0
AT1G03980	19	19	17	22	9	25	10	26	21	8	18	21	12	21	6	6	12	16	25	11	20	16	3	10	23	11	6	13	10	6	3
AT1G03982	0	0	0	0	0	0	0	0	0	0	0	0	0	0	0	0	0	0	0	0	0	0	0	0	0	0	0	0	0	0	0
AT1G03990	9	5	26	18	24	3	28	17	6	1	49	69	45	18	59	49	8	17	42	32	62	57	130	15	16	41	86	46	17	121	67
AT1G04000	393	368	477	652	462	576	570	532	573	550	458	645	668	734	723	666	345	426	533	481	646	530	705	402	368	703	608	552	507	830	521
AT1G04010	543	559	480	501	592	493	507	439	534	449	515	611	512	520	626	495	521	620	545	635	604	555	473	592	524	690	597	546	545	562	556
AT1G04020	608	458	490	529	558	385	535	336	484	390	535	481	624	469	695	536	350	362	359	410	413	361	324	491	436	376	346	444	631	376	370
AT1G04030	183	160	90	150	180	154	157	110	141	102	108	183	140	105	160	124	91	140	92	227	162	150	127	114	139	97	105	131	86	102	71
AT1G04040	9521	12297	9345	9716	7144	9431	9304	6021	12785	7676	4171	9741	2357	6822	6224	5379	2733	9279	6061	4391	6416	5444	3242	6982	2827	6490	6134	4028	3277	4563	4084
AT1G04237	3	0	3	3	1	0	1	0	6	1	0	1	1	1	5	0	0	4	1	0	2	1	1	2	0	2	3	1	0	2	1
AT1G04050	158	167	179	185	156	195	202	132	163	107	115	203	98	141	144	113	98	119	106	114	128	101	71	109	47	94	68	59	83	92	59
AT1G04070	152	121	145	169	136	147	161	140	150	175	134	238	219	205	199	222	184	150	165	208	191	175	254	213	265	303	248	218	215	203	252
AT1G04080	4336	3931	3924	4583	4237	4283	4242	4269	4082	3735	3544	4916	4318	4810	4766	4339	4171	4690	5126	5010	6087	5048	5612	5300	5019	5603	5720	4644	5343	5079	5335
AT1G04090	57	51	46	43	42	31	55	45	44	23	24	33	20	20	47	28	36	48	40	30	49	35	38	28	32	28	45	18	40	28	26
AT1G04100	107	110	109	154	78	110	113	139	100	141	130	138	181	174	182	188	264	186	163	229	199	189	404	129	314	209	184	193	251	176	318
AT1G04105	0	0	0	0	0	0	0	0	0	0	0	0	0	0	0	1	0	0	0	0	0	0	0	0	1	0	0	0	0	0	0
AT1G04110	289	321	111	60	232	96	144	74	63	60	41	95	30	25	53	39	207	235	66	66	122	69	0	189	52	51	2	95	57	2	17
AT1G04120	2508	2303	2215	3166	2598	3672	2812	4027	3197	3347	3507	3740	6166	6436	5247	4671	4376	3520	4615	5173	6490	3137	6776	4618	4935	5240	5405	5423	6876	5101	6475
AT1G04243	0	0	0	0	0	0	0	0	0	0	0	0	0	0	0	0	0	0	0	0	0	0	0	0	0	0	0	0	0	0	0
AT1G04130	490	367	359	399	407	575	370	334	424	356	319	417	469	673	493	371	583	614	693	590	970	463	592	554	565	470	624	526	692	520	427
AT1G04140	3840	3458	3374	4382	3809	3619	3827	3970	4295	4378	3811	4389	5769	4817	5550	4948	4447	3898	4032	4360	4799	3856	5185	4527	5823	5179	4767	4594	5345	4704	5132
AT1G04150	0	0	0	0	0	0	0	0	0	0	0	0	0	0	0	0	0	0	0	0	0	0	0	0	0	0	0	0	0	0	0
AT1G04160	901	849	543	551	740	580	614	527	559	421	303	631	191	563	428	356	795	1114	859	677	1036	692	793	916	755	693	848	466	669	482	762
AT1G04170	4485	3686	3830	3580	3884	3609	3822	3851	3854	2837	3452	4009	3898	3449	4377	3728	2383	3291	3051	3460	3913	3083	3459	3818	3160	4030	3075	3102	2928	3103	3553
AT1G04180	1	2	4	3	4	0	2	2	7	1	6	6	0	2	3	1	2	2	1	7	2	4	0	3	5	2	1	0	0	4	1
AT1G04190	981	832	907	933	887	835	1007	789	1028	868	888	1124	1004	904	1103	1045	656	800	787	856	957	822	883	998	885	1019	868	926	853	948	899
AT1G04200	1172	1092	1129	1439	1167	1585	1515	1572	1631	2022	1706	1508	2893	3018	2397	2178	3135	2540	2301	2430	2658	2268	3563	2724	5570	3115	2880	2174	4585	2421	3971
AT1G04210	1984	1786	1820	1971	1930	1653	2008	2150	2229	1974	1766	2617	2177	2072	2484	2083	1567	1808	1664	1700	2057	1677	1796	2303	2134	2321	2122	2021	1981	1839	2177
AT1G04220	521	432	144	434	149	398	178	117	644	411	38	337	103	782	93	83	952	677	723	292	952	159	445	749	582	487	685	281	893	322	432
AT1G04247	15	6	6	16	3	11	8	15	22	10	1	18	0	22	2	3	11	7	8	8	12	2	8	9	10	3	7	7	21	0	8
AT1G04230	388	299	334	473	292	364	401	411	372	421	310	417	578	414	477	483	445	443	411	436	525	416	560	404	491	435	475	474	530	536	485
AT1G04240	1888	1543	1045	1814	1648	1949	1328	834	1120	842	558	2950	635	1704	731	784	713	1406	1870	1491	2316	1317	801	1390	516	1161	1792	917	1247	795	916
AT1G04253	0	0	0	0	0	0	0	0	0	0	0	0	0	0	0	0	0	0	0	0	0	0	0	0	0	0	0	0	0	0	0
AT1G04250	1561	1556	1463	1721	1426	1538	1840	1124	649	605	453	903	494	954	658	785	1083	1310	1471	1014	1668	1065	904	740	232	596	494	644	637	579	338
AT1G04260	285	277	271	387	355	404	345	473	375	402	427	363	565	556	553	574	477	347	413	456	519	385	494	413	661	592	493	489	602	443	546
AT1G04270	10211	7787	6976	6093	7574	6895	7349	6889	9266	6468	6564	9684	7773	6991	9347	7476	4061	6854	5445	6229	7201	5593	4860	9192	6781	8865	5818	7136	6423	6773	6830
AT1G04280	59	87	143	334	84	144	299	468	361	567	533	401	1834	633	1215	950	494	106	193	400	192	205	741	332	993	611	723	861	842	898	858
AT1G04290	882	767	877	1044	783	928	854	688	931	795	735	807	718	782	866	632	1054	928	869	698	972	811	1000	813	970	906	715	603	780	776	613
AT1G04295	11	15	17	26	17	24	15	15	18	18	16	18	14	20	10	17	8	15	10	9	7	18	5	15	12	10	14	11	4	9	8
AT1G04300	2447	2132	2234	3032	2306	2611	2919	2959	2937	3274	2566	3308	3913	3443	3614	3634	3415	2914	2991	3358	3572	3293	4550	3541	4670	4302	4020	3513	4330	3929	4113
AT1G04310	135	89	90	85	45	62	102	195	82	65	90	101	81	95	99	108	308	103	67	92	82	123	132	117	211	154	111	117	147	52	140
AT1G04320	0	0	0	0	0	0	0	0	0	0	0	1	0	0	0	0	0	0	0	0	0	0	0	0	0	0	0	0	0	0	0
AT1G04330	4	4	0	10	6	2	2	3	2	7	0	3	3	10	5	6	8	3	6	3	4	3	0	11	9	3	7	0	1	4	0
AT1G04340	735	657	653	679	608	664	618	632	568	592	528	674	934	685	801	705	718	626	624	731	733	671	895	624	890	740	764	661	879	655	744
AT1G04350	2634	2817	2829	3569	2778	2663	3749	3127	3789	3834	2329	4051	2593	2772	3412	2783	1960	2495	2332	1931	2570	2510	2703	2540	1564	2727	2832	2335	1623	3310	1793
AT1G04360	2	7	3	0	4	2	1	0	21	15	15	28	7	12	10	25	2	6	1	2	0	1	10	12	10	15	15	14	12	14	11
AT1G04370	0	0	0	4	4	2	2	2	0	0	3	0	16	5	4	0	1	0	4	4	10	3	9	4	6	3	3	2	12	7	9
AT1G04380	7	6	5	4	4	4	5	3	9	1	1	4	5	2	3	6	3	6	6	14	7	0	3	1	5	1	1	7	1	1	5
AT1G04257	0	0	0	0	0	0	0	0	0	0	0	0	0	0	0	0	0	0	0	0	0	0	0	0	0	0	0	0	0	0	0
AT1G04390	340	415	420	431	388	431	426	400	357	355	275	438	418	374	448	410	393	421	366	389	473	406	513	351	375	435	351	355	329	397	404
AT1G04400	4138	4261	3821	4818	3565	3529	4474	4674	4702	5716	3923	4412	5216	4756	5997	4649	3694	4651	4045	4049	4458	4247	4575	5169	5116	5454	5456	4383	4126	4390	4990
AT1G04410	33647	29309	30875	34097	28815	32710	32727	29802	36493	31908	30511	29752	41123	40567	40229	36222	29598	30564	30976	32009	40979	28238	38825	34366	40193	35964	31970	30825	39165	34052	32794
AT1G04420	10010	9085	7840	6521	7661	7390	7484	6093	7446	5489	5999	7223	2796	6016	7197	4859	5707	9279	5990	4832	8144	6562	3387	6836	5310	7124	5247	4320	4018	4397	4020
AT1G04425	147	114	54	47	91	43	75	39	4	8	5	15	12	4	6	6	67	53	33	129	103	74	33	18	10	11	7	12	7	8	5
AT1G08835	0	0	0	0	0	0	0	0	0	0	0	0	0	0	0	0	0	0	0	0	0	0	0	0	0	0	0	0	0	0	0
AT1G04430	5356	5346	3846	4375	4352	4885	3961	3079	6867	5748	3954	6808	4095	9043	5566	4953	4310	6360	5775	4739	7505	4445	4427	9579	6647	7716	9365	5658	6827	5963	7797
AT1G04440	1897	1463	1980	2429	1589	2061	2543	2691	2220	2966	2544	2499	4419	3432	3835	3155	2809	2391	2641	3241	3245	2824	4836	2757	4203	3564	3506	3120	4206	3565	4181
AT1G04445	0	2	1	1	0	0	2	4	0	3	2	0	12	5	1	1	5	0	0	0	1	0	0	0	8	0	4	2	3	2	3
AT1G04450	0	0	0	0	0	0	0	0	0	0	0	0	0	0	0	0	0	0	0	0	0	0	0	0	0	0	0	0	0	0	0
AT1G04455	0	0	0	0	0	0	0	0	0	0	0	0	0	0	0	0	0	0	0	0	0	0	0	0	0	0	0	0	0	0	0
AT1G04457	0	3	0	0	0	0	0	0	0	0	0	0	0	0	0	0	0	0	0	0	0	0	0	0	0	0	0	0	0	0	0
AT1G04470	1	0	2	4	14	3	6	9	1	3	2	3	0	1	1	9	1	2	10	2	7	3	7	1	1	2	0	2	1	1	2
AT1G04263	0	1	0	2	0	0	2	0	0	0	1	0	1	0	2	0	2	3	0	0	3	1	0	0	2	2	0	0	0	1	0
AT1G04480	5388	4293	4394	3592	4428	4238	4251	4273	4530	2958	3471	4761	4037	3672	4677	4023	2686	3910	3451	3680	4522	3947	3392	4555	3790	5168	3191	3755	3550	3736	3544
AT1G04267	3	2	2	4	2	4	10	4	0	0	0	5	2	5	1	0	1	3	3	4	4	4	3	3	1	6	1	6	2	3	2
AT1G04273	5	2	7	3	3	0	3	6	2	3	2	6	3	5	2	0	0	2	4	8	3	3	8	3	3	0	1	8	1	4	8
AT1G04277	25	32	31	37	23	29	27	31	9	10	11	43	13	8	13	5	18	23	22	27	26	32	36	6	10	16	8	13	5	6	15
AT1G04490	20	10	14	23	15	50	13	24	46	43	52	36	90	192	56	66	94	36	39	35	83	23	73	53	302	46	60	116	356	51	229
AT1G04500	9	6	9	25	8	34	8	43	16	4	8	13	36	53	30	14	26	6	8	16	26	12	49	9	25	6	8	24	24	9	16
AT1G04510	2462	1978	2019	1932	1968	1845	1925	2157	2228	1869	1935	2181	2378	2170	2519	2213	1961	2215	1860	1888	2330	1707	1913	2294	2490	2214	1883	1965	2076	1789	2131
AT1G04520	973	666	609	582	824	582	464	412	798	428	388	986	242	600	501	370	221	486	355	352	567	334	99	506	176	368	286	307	163	212	177
AT1G04530	1653	1447	2138	3481	2075	3113	2785	3195	3130	4433	3569	3464	4556	4500	4278	4638	2980	2535	3551	2672	3815	3584	3014	3370	4527	4639	4379	3203	4249	3603	3833
AT1G04540	3	5	3	6	4	21	6	3	16	30	13	14	17	39	25	13	16	3	13	2	11	7	14	22	40	19	30	17	34	22	7
AT1G04550	978	894	820	1167	781	947	1025	1007	1157	1288	753	1297	1032	969	967	992	640	796	992	710	871	890	729	1058	800	914	832	792	593	898	692
AT1G04555	185	182	191	237	167	213	282	279	193	249	162	187	341	264	246	260	241	239	236	243	300	303	309	204	401	267	244	263	299	264	318
AT1G04560	0	0	0	0	0	0	0	0	0	0	0	0	0	0	0	0	0	0	0	0	0	0	0	0	0	0	0	0	0	2	0
AT1G04570	242	123	73	83	128	77	61	85	135	85	93	104	160	330	126	121	644	462	414	222	305	99	290	521	494	167	615	228	641	126	335
AT1G08855	1	0	0	0	0	0	0	3	1	0	0	0	5	0	0	0	3	2	0	0	1	0	2	2	3	0	0	0	1	2	2
AT1G04580	19	13	16	20	18	6	13	61	18	1	1	1	37	14	4	6	7	8	5	43	28	40	164	13	2	0	3	75	2	3	49
AT1G04590	727	695	784	654	667	639	800	672	766	591	553	929	542	555	799	630	378	607	602	623	691	569	620	613	490	669	623	648	489	665	532
AT1G04600	98	112	100	995	127	495	516	652	1136	1336	712	1157	1172	1276	859	1017	498	354	778	418	393	744	1360	1151	1601	1138	1617	1093	1233	1451	1392
AT1G04610	2	0	0	0	0	0	0	0	0	0	0	1	0	0	0	0	0	1	0	0	0	0	0	1	0	0	0	0	0	0	0
AT1G04620	3294	3181	3177	3070	3170	2798	3396	2846	3506	2937	2459	3315	1907	2481	3062	2564	2259	3110	2630	2543	3053	2829	2271	3127	2346	2950	2600	2233	2193	2590	2107
AT1G04625	0	0	0	0	0	0	0	0	0	0	0	0	0	0	0	0	0	0	0	0	0	0	0	0	0	0	0	0	0	0	0
AT1G04630	1454	1254	1259	1222	1420	1433	1328	1159	1165	973	1146	1318	1021	1357	1382	1102	1235	1393	1277	1261	1581	1456	1126	1296	1285	1441	1109	1073	1184	995	1053
AT1G04635	43	43	49	48	41	50	53	50	52	47	40	66	55	33	52	60	18	44	18	44	35	39	33	51	26	49	34	46	15	39	23
AT1G04640	2019	1931	2286	2196	1903	1985	2330	2109	2210	1811	1985	2500	1758	1830	2163	1954	1198	1708	1762	1423	2070	1923	1391	1839	1170	2094	1777	1425	1259	1787	1280
AT1G04645	3	1	5	2	2	1	3	2	1	2	8	4	10	5	5	5	5	3	2	5	7	5	1	3	15	4	0	5	8	4	1
AT1G04650	151	112	126	116	108	94	103	75	113	96	122	139	107	99	131	107	55	93	74	88	79	86	63	113	83	76	63	74	73	77	67
AT1G04283	0	0	0	0	0	0	0	0	0	0	0	0	0	0	0	0	0	0	0	0	0	0	0	0	0	0	0	0	0	0	0
AT1G04660	8	11	7	0	5	2	0	0	0	2	0	1	0	2	0	0	5	0	4	5	7	2	0	5	0	0	0	2	1	0	0
AT1G04670	0	0	0	12	0	0	2	1	6	3	2	5	4	1	0	4	1	0	1	2	0	1	3	0	0	8	1	0	0	2	2
AT1G04680	6234	5825	4065	4117	4786	4363	4270	3032	5577	4597	2649	4950	1732	4845	2637	2921	2931	5025	4071	4138	5734	3178	2428	5821	3666	4809	2999	3033	3410	2471	3809
AT1G04690	3204	2769	2876	3538	3021	3174	3283	3485	3068	3612	3191	3136	5289	4271	4516	3912	4787	3175	3318	3637	4307	3180	4406	3719	5357	4540	3886	3748	5032	3778	4471
AT1G04700	47	42	30	39	44	75	24	49	41	28	33	42	53	47	29	42	46	82	56	50	61	37	34	43	54	64	36	46	51	49	55
AT1G04710	1787	1615	1531	1624	1594	1721	1632	1448	1878	1405	1198	1848	1118	1501	1510	1260	1039	1583	1351	1268	1745	1409	1275	1633	1210	1532	1307	1239	1221	1463	1119
AT1G04720	0	0	0	0	0	0	0	0	0	0	0	0	0	0	0	0	0	0	0	0	0	0	0	0	0	0	0	0	0	0	0
AT1G04730	217	210	217	253	244	223	253	200	223	205	282	306	335	193	368	257	169	195	164	239	211	178	174	312	196	270	152	213	241	176	194
AT1G04750	2023	1690	1799	2139	2086	2014	2123	2365	2097	2480	2248	2252	3962	3279	3415	2934	3535	2555	2451	3126	3144	2416	3310	2751	4550	3511	2896	2947	4407	2903	3886
AT1G04287	0	0	0	0	0	0	0	0	0	0	0	0	0	0	0	0	0	0	0	0	0	0	0	0	0	0	0	0	0	0	0
AT1G04760	41	25	19	13	43	20	22	9	9	9	8	40	6	14	14	22	11	34	25	40	30	13	7	21	12	11	8	18	9	14	16
AT1G04770	1136	1194	617	1119	577	1005	682	763	841	966	722	1356	1475	1457	1086	904	2886	1944	1811	1505	1963	1245	1627	1584	1631	1558	2205	1149	2281	1628	1489
AT1G04778	11	12	1	6	5	5	1	5	2	5	8	8	10	8	4	3	5	7	3	6	13	2	3	9	2	9	5	1	9	6	4
AT1G04780	1157	1161	1071	1660	1142	1376	1455	1686	1447	1555	1517	1492	3033	2336	2512	2073	2500	1480	1913	2092	2124	1682	3439	1946	3433	2699	2586	2456	3594	2314	3154
AT1G04790	975	986	907	1033	990	984	1082	1042	1177	1010	854	1207	1225	1110	1298	1125	951	1041	914	1035	1086	929	1155	1115	1188	1301	1112	1026	1143	998	1157
AT1G04800	4068	4211	2734	1365	4304	3017	3019	2404	1771	2000	1229	2408	981	1384	1572	1314	2287	3754	1457	1914	3250	2308	227	2344	1744	1931	296	1918	1679	294	1224
AT1G04810	2639	2499	2420	2524	2653	2394	2601	2589	2363	2072	2577	2335	3137	2552	3301	2811	2958	2571	2131	2466	2923	2189	2417	2531	3175	2767	2224	2361	2398	2063	2593
AT1G04820	13431	13052	9737	10431	12222	9721	10150	7411	9630	8596	8106	11046	7998	10478	9094	8952	9578	11574	9580	11659	12270	10180	8298	11699	11360	12027	9401	8246	10969	7519	10783
AT1G04830	558	488	467	661	599	573	558	553	554	556	461	653	740	726	707	599	653	677	683	739	859	657	915	700	822	810	882	626	783	744	829
AT1G04840	55	34	61	63	54	52	56	50	64	44	54	74	76	75	70	54	37	41	34	54	52	39	45	52	53	104	40	61	51	50	60
AT1G04850	3247	2869	2636	3399	3049	3025	3297	3369	3336	3266	3039	3188	4902	3809	4329	3796	3937	3090	2843	3563	3859	3026	4135	3360	4508	4177	3448	3611	4093	3581	3657
AT1G04860	1772	1665	1468	1883	1556	1531	1772	1605	1838	1628	1434	1844	1899	1839	2327	1709	1324	1750	1713	1667	1897	1614	2192	1864	2030	1975	2017	1699	1713	1772	2024
AT1G04870	939	680	953	875	858	919	984	1214	961	848	1140	1192	1532	909	1442	1382	674	682	800	991	991	827	899	1068	1240	1158	724	969	994	947	1112
AT1G04880	4	6	9	2	7	7	5	1	3	1	2	8	3	1	1	5	4	4	1	3	9	3	4	4	8	3	2	8	7	3	1
AT1G04890	0	0	0	0	0	0	0	0	0	0	0	0	0	0	0	0	0	0	0	0	0	0	0	0	0	0	0	0	0	0	0
AT1G04293	0	0	0	0	0	0	0	0	0	0	0	0	0	0	0	0	0	0	0	0	0	0	0	0	0	0	0	0	0	0	0
AT1G04895	0	0	0	0	0	0	0	0	0	0	0	0	0	0	0	0	0	0	0	0	0	0	0	0	0	0	0	0	0	0	0
AT1G04900	437	269	285	287	279	283	322	243	309	255	269	386	279	293	326	285	176	308	296	246	345	285	256	278	236	341	221	289	243	307	340
AT1G04297	0	0	0	1	0	0	0	0	0	0	0	0	0	0	0	0	0	0	0	0	0	0	0	0	0	0	1	0	0	0	0
AT1G04910	1148	1073	1042	1426	1083	1169	1250	1206	1235	1372	1178	1336	1830	1609	1639	1582	1564	1416	1377	1555	1691	1441	1695	1444	2007	1707	1774	1364	1753	1448	1816
AT1G04303	0	0	0	0	0	0	0	0	0	0	0	0	0	0	0	0	0	0	0	0	0	0	0	0	0	0	0	0	2	0	0
AT1G04920	90	73	55	45	85	58	33	58	124	59	57	87	34	65	35	42	96	111	55	44	71	37	15	111	59	89	35	87	95	30	57
AT1G04930	142	128	162	205	162	128	167	163	118	136	143	136	178	121	172	160	162	200	187	202	217	184	226	150	156	242	211	135	147	166	213
AT1G04945	180	176	224	234	223	246	235	284	239	236	237	287	380	261	360	353	168	194	258	309	289	245	410	305	353	402	339	363	324	382	458
AT1G04940	204	142	133	107	117	145	112	107	154	116	98	207	95	99	126	129	70	141	87	102	139	106	51	111	86	137	82	79	82	107	76
AT1G04950	839	794	650	820	809	642	876	836	770	780	634	987	807	742	976	736	553	684	624	526	725	720	622	733	552	870	653	649	498	782	625
AT1G04960	770	649	752	1044	698	794	862	903	839	880	838	986	1422	1067	1243	1157	1114	821	930	1174	1094	1060	1553	931	1164	1272	1231	1071	1310	1156	1413
AT1G04970	756	694	817	1043	813	776	1157	1218	934	980	1016	1194	1876	1200	1537	1250	1073	940	962	1184	1102	956	1611	918	1275	1160	1180	1406	1299	1225	1369
AT1G04980	1258	1058	1452	1535	972	1389	1219	2274	1373	2492	2925	1120	4540	2503	3209	2794	3044	1332	1336	1422	2201	1464	3008	2247	6232	4096	1699	1808	4881	2211	2929
AT1G04985	1296	1132	1161	1446	1134	1330	1257	1196	1357	1331	1172	1555	1244	1423	1515	1379	1511	1450	1460	1237	1576	1550	1373	1432	1471	1774	1526	1175	1364	1300	1386
AT1G04990	1544	1234	1275	2145	1311	1721	1937	1843	2483	3103	2095	1967	4420	4187	3053	2764	4366	1848	2216	2425	2768	2067	3531	3067	6245	3911	3007	3118	6108	3084	3288
AT1G05000	94	105	133	228	120	272	231	434	232	329	192	179	971	474	445	471	374	240	300	265	347	380	777	290	697	427	371	923	798	621	537
AT1G05005	0	0	0	0	0	0	0	0	0	0	0	3	0	0	0	0	0	0	0	0	2	0	0	0	0	0	2	0	0	1	2
AT1G04307	0	0	0	0	0	0	0	0	0	0	0	0	0	0	0	0	0	0	0	0	0	0	0	0	0	0	0	0	0	0	0
AT1G05010	5676	5346	7280	9351	9385	11218	10773	10893	11831	16846	19358	11120	44480	25000	33227	28404	33289	18329	26671	38895	25459	25812	50127	21986	51937	51957	37210	35179	54748	38836	53453
AT1G05020	15	8	29	18	14	15	24	39	24	33	80	33	168	71	126	100	86	55	60	103	58	60	148	69	236	131	79	83	275	108	176
AT1G05030	400	355	395	422	441	319	467	443	637	574	674	632	682	623	871	770	455	457	552	491	528	537	433	680	672	904	828	612	621	663	683
AT1G04313	0	0	0	7	0	3	1	4	6	15	20	15	25	1	13	11	9	3	0	0	0	1	0	1	2	13	11	11	2	0	1
AT1G05035	0	0	0	0	0	0	1	2	0	0	0	0	1	0	0	0	3	0	0	0	0	0	6	1	0	0	0	0	0	0	0
AT1G04317	0	0	0	3	1	0	4	14	0	0	0	0	1	0	0	0	14	0	0	7	0	7	4	0	9	0	0	0	1	1	0
AT1G04323	0	0	0	0	0	0	0	0	0	0	0	0	0	0	0	0	0	0	0	0	0	0	0	0	0	0	0	0	0	0	0
AT1G05040	0	1	0	2	1	0	0	2	9	1	1	0	0	0	1	1	0	0	0	0	1	0	4	0	0	1	1	0	1	0	1
AT1G05055	506	492	496	487	489	469	499	465	495	435	415	528	463	456	580	533	312	423	417	396	490	452	420	454	412	478	452	365	352	486	394
AT1G05060	351	408	433	634	437	457	630	576	600	661	559	599	984	619	821	698	713	460	494	531	524	579	763	567	806	756	693	655	647	807	678
AT1G05061	11	14	14	15	15	4	11	29	20	23	13	19	22	19	23	23	9	11	13	28	11	12	15	3	16	22	12	11	11	20	12
AT1G05065	34	40	24	25	35	21	23	15	36	10	15	43	12	10	20	15	27	39	32	10	43	24	7	18	12	19	9	18	7	20	15
AT1G05070	862	706	678	817	715	757	739	792	825	652	503	812	580	580	774	789	398	606	559	507	756	688	448	661	385	648	560	491	336	531	516
AT1G05080	0	0	0	1	1	0	0	0	0	0	0	0	3	0	2	0	0	1	0	1	0	0	0	0	0	1	0	0	0	0	0
AT1G05085	1	0	1	0	0	1	7	0	0	0	0	0	0	0	0	0	1	1	0	4	0	2	0	0	0	0	0	0	2	0	1
AT1G04327	0	0	0	0	0	0	0	0	0	0	0	0	0	0	0	0	0	0	0	0	0	0	0	0	0	0	0	0	0	0	0
AT1G04333	0	0	0	0	0	0	0	0	0	0	0	0	0	0	0	0	0	0	0	0	0	0	0	0	0	0	0	0	0	0	0
AT1G05087	60	28	51	63	57	38	64	49	47	75	46	69	103	92	89	89	55	50	50	65	56	48	75	84	87	63	66	62	80	63	87
AT1G05090	42	31	26	29	43	39	34	36	24	32	27	27	45	28	35	48	43	22	34	38	45	51	43	46	62	61	38	30	41	59	17
AT1G05100	11	19	12	9	9	14	35	18	14	11	5	11	70	202	6	19	1373	470	916	593	628	194	1762	404	461	134	1119	834	815	708	867
AT1G05120	737	694	610	943	690	768	817	828	939	1144	827	1033	1473	1177	1311	1247	1185	988	1124	1189	1327	908	1524	1434	1798	1358	1730	1359	1759	1383	1683
AT1G05135	988	1023	1296	1430	895	1557	1331	1246	1507	1242	1339	1688	714	1695	1284	1518	835	1926	1526	1441	2011	2140	1325	1510	1334	2796	1446	1060	1255	1373	1927
AT1G05136	0	0	0	0	0	0	1	0	0	0	0	0	1	0	0	0	0	0	0	0	2	0	1	0	0	0	0	0	0	0	0
AT1G08865	3	0	0	2	2	0	8	22	1	5	3	1	15	6	18	2	16	2	1	10	4	19	14	4	7	34	10	6	12	13	38
AT1G05140	3724	3421	3604	3244	3100	2769	3420	2941	3840	3129	2588	3708	2092	2601	3320	2641	2237	3079	2440	1809	3083	2276	1813	2528	1445	2622	2234	1843	1409	2467	1569
AT1G05150	1294	1348	1153	1340	1359	1244	1217	1070	1565	1410	1044	1516	1197	1238	1372	1264	723	1004	779	999	1258	881	694	1525	994	1335	1214	1174	927	991	957
AT1G05160	408	323	348	438	368	349	453	419	481	444	352	618	493	407	550	506	278	353	343	331	387	410	301	425	427	441	434	361	363	453	347
AT1G05170	817	592	686	939	704	726	870	896	758	724	842	842	1357	871	1225	1226	1179	995	1201	1347	1010	956	1382	872	1346	1285	1024	876	1317	1017	1241
AT1G04337	0	0	0	0	0	0	0	0	0	0	0	0	0	0	0	0	0	0	0	0	0	0	0	0	0	0	0	0	0	0	0
AT1G05180	1327	1021	1359	1351	1237	1220	1501	1500	1346	1455	1609	1489	2385	1590	2313	1824	1563	1289	1382	1479	1509	1403	1890	1488	2290	1937	1587	1482	1882	1801	2024
AT1G05190	27680	27352	23114	19774	24311	22583	23850	19777	23120	15712	15308	22975	7792	15528	17844	13677	13653	26130	17230	14867	23942	21271	9731	19672	12230	20064	13650	12099	10575	12627	10454
AT1G05200	1841	1804	1588	2157	1630	1477	2136	1791	3322	2884	2628	4389	3269	2791	4119	3303	1040	1614	1319	1506	1408	1834	1524	2985	2219	4242	3536	2971	2225	3375	3163
AT1G04343	0	0	0	0	2	0	0	0	0	0	1	3	0	1	3	1	0	0	1	0	0	0	0	0	1	3	0	0	0	0	1
AT1G05205	505	512	470	486	451	502	468	458	417	399	323	437	399	378	418	343	446	419	454	530	506	505	461	388	412	412	348	349	422	360	304
AT1G04347	3	0	2	0	1	1	2	6	2	0	0	2	0	0	2	2	0	2	1	0	5	2	0	1	0	4	1	0	1	2	1
AT1G05210	208	184	163	137	193	161	160	146	100	84	150	162	71	128	111	123	104	201	134	163	213	165	86	132	153	192	77	116	98	93	104
AT1G05220	0	1	0	3	1	2	7	8	7	6	8	2	17	8	22	19	3	4	1	8	4	3	6	2	11	13	10	12	12	11	5
AT1G04353	1	2	5	19	4	4	12	3	2	2	7	3	22	20	9	20	6	0	6	3	1	8	5	2	14	18	8	9	17	25	9
AT1G05230	1212	1139	856	923	1009	898	1159	823	1192	968	627	1174	924	932	955	880	666	920	693	766	968	596	595	852	526	736	628	730	710	734	512
AT1G05240	0	0	0	0	0	0	0	0	0	0	0	0	0	0	0	0	0	0	0	0	0	0	0	0	0	0	0	0	0	0	0
AT1G04357	0	0	0	0	1	2	1	0	4	3	1	3	2	7	1	1	1	0	0	0	0	3	0	2	3	0	6	0	4	4	2
AT1G04363	0	0	0	0	0	0	0	0	48	52	45	50	50	56	59	39	0	0	0	0	0	0	0	32	57	38	32	37	28	37	32
AT1G04367	0	0	0	0	0	0	0	0	0	0	0	0	0	0	0	0	0	0	0	0	0	0	2	0	0	0	0	0	0	0	0
AT1G05250	0	0	0	0	0	0	0	0	0	0	0	0	0	0	0	0	0	0	0	0	0	0	0	0	0	0	0	0	0	0	0
AT1G05260	2	0	3	0	0	0	1	0	1	0	0	3	1	0	1	0	5	6	1	0	2	3	1	2	2	1	2	1	1	0	1
AT1G05270	1455	1257	1349	1596	1350	1355	1504	1474	1642	1370	1256	1549	1775	1511	1727	1655	1427	1386	1437	1337	1803	1369	1656	1544	1717	1776	1449	1420	1635	1599	1564
AT1G05280	0	0	0	0	0	0	0	0	0	0	0	0	0	0	0	0	0	0	0	0	0	0	0	0	0	0	0	0	0	0	0
AT1G04373	0	0	0	0	0	0	0	0	0	0	0	0	0	0	0	0	0	0	0	0	0	0	0	0	0	0	0	0	0	0	0
AT1G05290	0	0	0	0	0	0	0	0	0	0	0	0	0	0	0	0	0	0	0	0	0	0	0	0	0	0	0	0	0	0	0
AT1G05291	0	0	0	0	0	0	0	0	0	0	0	0	0	0	0	0	0	0	0	0	0	0	0	0	0	0	0	0	0	0	0
AT1G04377	0	0	0	0	0	0	0	0	0	0	0	0	0	0	0	0	0	0	0	0	0	0	0	0	0	0	0	0	0	0	0
AT1G04383	0	0	0	0	0	0	0	0	0	0	0	0	0	0	0	0	0	0	0	0	0	0	0	0	0	0	0	0	0	0	0
AT1G04387	0	0	0	0	0	0	0	0	0	0	0	0	0	0	0	0	0	0	0	0	0	1	0	0	0	0	0	0	0	0	0
AT1G05300	38	40	75	142	35	70	241	182	118	127	193	131	457	121	501	336	67	113	147	152	92	268	731	178	362	870	568	354	260	490	1021
AT1G05310	72	84	67	78	41	37	47	44	93	56	45	88	29	39	96	64	70	82	59	65	63	26	25	93	83	62	55	51	98	23	56
AT1G05320	1059	1123	876	1130	1039	876	1195	819	1323	982	861	1266	1100	955	1356	1125	474	853	804	1009	931	687	790	949	643	952	781	786	636	1014	787
AT1G05330	0	0	0	2	0	2	0	5	0	0	3	0	3	1	3	2	2	0	5	3	0	0	4	1	1	1	1	1	3	1	2
AT1G05340	35	32	60	92	17	74	75	285	61	118	179	60	831	933	349	254	726	232	252	295	409	218	1142	296	1817	540	933	873	2529	670	1185
AT1G05350	1021	818	1073	1203	1008	1235	1203	1370	1141	1441	1692	1272	2061	2188	1921	1833	1843	1458	1429	1460	1756	1650	1692	1705	3511	2659	1636	1573	3120	1615	2581
AT1G05360	412	353	304	288	384	259	344	303	401	337	325	524	393	400	372	313	319	373	264	286	385	284	278	418	457	427	352	354	352	334	354
AT1G05370	47	55	35	31	34	37	46	28	33	30	38	37	16	18	31	39	19	50	27	36	28	24	18	28	30	16	10	17	15	21	22
AT1G05380	1426	1333	1328	1800	1498	1440	1528	1543	1626	1589	1351	1621	2092	1826	2088	1842	1849	1729	1684	1841	2044	1647	2707	1844	2420	2228	2102	1925	2242	2041	2375
AT1G05385	859	873	832	794	800	657	834	678	839	742	592	1000	330	528	677	591	414	801	589	458	667	749	362	803	334	691	632	462	349	540	408
AT1G05390	0	0	0	0	0	0	0	0	0	0	0	0	0	0	0	0	0	0	0	0	0	0	0	0	0	0	0	0	0	0	0
AT1G05400	7	11	10	12	17	4	19	27	24	18	11	14	19	17	35	16	16	8	7	16	16	24	27	13	11	30	17	26	10	22	12
AT1G05410	322	301	311	392	437	497	415	402	406	329	348	552	546	630	489	441	275	415	524	552	717	484	459	463	475	541	697	510	458	549	574
AT1G05420	14	30	15	45	51	108	30	14	8	1	6	11	6	140	15	7	37	54	76	157	203	71	98	61	35	46	113	43	90	46	71
AT1G05430	937	789	924	961	894	919	991	945	1026	942	912	1070	1140	1056	1180	1038	817	875	785	885	1058	830	922	962	911	1154	977	899	997	952	897
AT1G05440	18	19	3	14	19	12	13	11	16	5	5	10	4	6	12	7	13	9	6	23	16	13	9	14	5	8	4	13	4	3	6
AT1G05450	0	0	0	0	0	0	0	0	0	0	0	0	0	0	2	2	0	0	1	0	0	0	0	0	0	0	0	0	0	0	0
AT1G05460	620	446	496	534	534	343	483	398	532	459	459	616	496	418	625	503	241	312	270	327	346	289	295	417	201	429	327	359	159	453	275
AT1G05470	365	404	229	234	270	177	173	183	255	159	146	291	88	141	180	213	105	248	124	214	208	149	50	234	97	164	100	107	69	84	72
AT1G05490	30	44	29	44	26	24	21	16	13	7	20	20	30	15	37	15	26	13	15	46	48	20	48	15	8	13	11	30	9	18	14
AT1G05500	1721	1502	1548	1697	1655	1400	1662	1495	1762	1615	1524	1711	2145	2093	2271	1932	1809	1773	1709	1714	2065	1696	1925	2069	2442	2513	1947	1841	2204	1850	2241
AT1G05510	0	0	0	0	0	0	0	0	0	0	0	0	0	1	0	0	0	0	0	0	0	0	0	0	0	0	0	0	0	0	0
AT1G05520	1879	1676	1757	2024	1929	1837	2033	2088	1880	1907	1880	1822	2990	2202	2718	2383	2579	2076	2176	2196	2657	1951	3000	2129	2907	2169	2178	2211	2557	2174	2731
AT1G05530	6	10	2	0	7	8	3	5	2	2	0	3	0	2	0	2	2	8	2	8	3	4	0	2	4	2	1	2	0	0	0
AT1G05540	562	584	577	533	571	497	504	390	398	245	262	452	98	222	315	245	244	482	402	273	363	343	236	250	57	303	224	168	95	251	89
AT1G05550	17	22	34	30	37	23	41	32	20	13	2	30	7	6	10	5	38	45	44	13	33	27	33	20	8	21	16	20	6	13	16
AT1G05560	894	601	1313	1339	845	710	1002	1091	551	386	1078	736	260	374	861	529	913	545	851	386	622	890	890	429	249	720	525	808	135	492	457
AT1G05562	879	861	866	1072	996	829	1189	769	1100	1020	760	1190	534	601	1025	806	482	812	640	481	705	853	582	876	310	915	819	671	265	939	493
AT1G05570	1654	1472	2342	4020	2233	2155	3702	5194	4618	7320	6439	4805	12147	4470	9120	8198	3325	2044	2671	3818	2375	2822	4068	4780	9378	5342	4507	5153	6638	5685	6796
AT1G04393	1	1	0	3	0	2	2	3	3	2	0	0	8	0	10	3	0	0	0	1	4	1	1	3	5	3	2	1	9	3	0
AT1G04397	0	0	0	0	0	0	1	1	0	0	0	1	0	0	0	0	0	0	0	1	0	0	0	0	1	0	0	0	0	1	0
AT1G05575	2	5	17	34	13	19	28	22	27	40	45	27	115	46	66	60	72	42	27	40	62	55	115	44	81	55	62	81	107	63	102
AT1G05577	0	0	0	0	0	2	2	0	0	1	2	0	2	3	1	0	4	1	2	2	2	0	0	0	0	1	2	1	1	2	1
AT1G05580	0	0	0	0	1	0	0	0	0	0	0	0	0	0	0	0	0	0	1	0	0	0	0	0	0	0	0	0	0	0	0
AT1G05590	732	746	659	698	686	563	746	648	650	615	596	810	645	527	809	669	310	593	504	451	628	560	326	538	328	542	482	555	335	571	467
AT1G05600	201	191	205	250	208	194	202	234	204	194	189	246	180	179	230	202	101	151	156	152	178	177	153	140	119	168	127	189	107	175	145
AT1G05610	25	19	15	15	21	21	6	5	9	10	12	17	5	12	6	9	10	14	20	13	14	7	8	19	21	5	4	15	5	6	2
AT1G05615	0	0	0	0	0	0	0	0	0	0	0	0	0	0	0	0	0	0	0	0	0	0	0	0	0	0	0	1	0	0	0
AT1G05620	598	631	476	589	527	583	630	499	315	287	249	349	682	429	385	319	1034	627	1068	1553	1426	840	2448	377	367	295	346	1127	455	467	469
AT1G05630	995	959	1454	1332	1171	1499	1306	1773	1287	1674	2547	1723	1726	1705	1767	1959	2167	1333	1466	1124	1813	1502	670	1774	2843	1868	949	1293	2280	911	1308
AT1G05640	183	194	197	226	181	281	189	202	223	304	204	204	287	285	281	331	230	182	226	226	278	205	140	230	234	277	225	204	183	258	222
AT1G05650	0	0	0	0	0	0	0	0	0	0	0	0	0	1	0	0	0	0	0	0	0	0	0	0	0	0	0	0	1	0	3
AT1G04403	0	0	0	0	0	0	0	0	0	0	0	0	0	0	0	0	0	0	0	0	0	0	0	0	0	0	0	0	0	0	0
AT1G05660	0	0	0	0	0	0	0	0	0	0	0	0	0	0	0	0	0	0	0	0	0	0	0	0	0	0	0	0	0	0	0
AT1G05670	337	272	306	306	293	262	327	326	322	274	256	413	296	291	334	294	197	272	226	228	264	308	273	268	208	236	214	230	147	231	237
AT1G05675	19	11	26	45	10	131	59	81	183	272	394	68	367	601	346	496	163	129	186	156	168	300	295	322	751	493	417	188	533	415	618
AT1G05680	13	2	14	4	9	3	21	24	59	1	13	11	37	19	9	5	19	5	24	5	14	9	23	41	32	13	62	226	25	32	19
AT1G05690	216	199	218	332	236	277	351	268	367	348	284	396	396	355	425	358	247	253	336	256	365	319	390	354	269	265	457	324	251	488	302
AT1G05700	1	1	0	8	2	9	40	22	1	0	4	1	36	7	49	23	1	2	2	1	3	3	25	3	3	2	3	3	10	17	8
AT1G04407	0	0	0	0	0	0	0	0	0	0	0	0	0	0	0	0	0	0	0	0	0	0	0	0	0	0	0	0	0	0	0
AT1G05710	237	224	322	531	179	569	591	586	475	650	393	623	1065	1181	828	693	524	398	446	489	804	565	833	527	843	564	863	655	1074	832	875
AT1G05720	507	458	488	719	531	561	683	685	601	830	700	681	1289	1001	1116	925	717	587	630	757	782	765	952	734	1101	896	787	882	1029	1013	1044
AT1G04413	0	0	0	0	0	0	0	1	0	0	1	1	0	0	1	0	0	0	0	0	0	0	2	0	0	2	1	0	0	0	1
AT1G05730	21	16	27	24	40	29	27	39	22	29	14	38	62	34	47	44	27	49	41	50	35	33	84	39	76	62	43	44	62	52	69
AT1G04417	0	0	0	0	0	0	0	0	0	0	0	0	0	0	0	0	0	0	0	0	0	0	0	0	0	0	0	0	0	0	0
AT1G05740	0	0	0	0	5	2	0	1	2	1	0	5	2	0	0	2	0	1	0	0	0	0	1	3	0	0	5	1	2	4	1
AT1G05750	221	169	231	200	161	148	230	245	206	195	190	240	250	212	282	245	169	197	185	194	168	195	172	233	181	208	215	191	159	221	190
AT1G05760	98	154	76	75	94	68	35	69	86	40	57	60	38	48	49	49	130	83	69	82	71	51	28	114	124	74	34	58	81	16	28
AT1G05770	45	48	16	21	18	32	21	12	22	11	13	14	2	14	9	11	24	21	21	27	22	9	14	19	27	17	6	9	16	4	9
AT1G05780	46	48	32	54	31	36	66	50	134	145	112	193	146	208	158	145	30	54	39	42	59	55	72	179	211	176	166	106	154	188	159
AT1G04423	6	2	10	3	3	1	1	4	7	9	3	12	6	4	7	7	1	1	2	9	8	5	8	9	4	13	4	7	3	5	6
AT1G05783	1	3	7	11	3	9	19	20	11	29	21	21	99	25	49	39	17	8	11	24	22	16	29	24	82	51	22	39	71	56	34
AT1G04427	0	0	1	0	0	0	1	0	1	2	0	0	1	1	3	1	0	0	0	0	0	0	3	0	5	1	2	0	4	2	4
AT1G05785	113	148	152	170	136	143	146	185	163	180	166	218	368	212	276	248	196	176	198	249	223	174	255	190	284	252	237	218	269	219	248
AT1G05790	782	850	882	1129	828	859	979	1061	920	1061	923	1061	1356	1015	1436	1124	944	765	853	928	1052	946	1170	912	1057	1108	1164	1125	999	1186	992
AT1G05800	0	0	2	0	2	1	0	0	0	0	0	0	1	1	0	0	2	2	3	21	16	6	48	0	3	1	0	4	3	5	2
AT1G05805	1028	1279	1222	1792	1349	1455	1679	1769	1215	1499	1176	1331	2003	1354	1827	1670	1181	1236	1336	1613	1532	1750	1760	1284	1559	1625	1637	1378	1519	1602	1569
AT1G05810	268	359	285	355	297	334	367	371	317	356	283	389	341	400	334	282	189	351	368	369	465	450	315	431	346	475	475	294	412	354	434
AT1G05820	53	86	104	80	60	84	84	86	76	65	93	105	57	86	93	77	43	79	64	83	86	106	73	83	74	111	90	78	91	101	72
AT1G05830	1010	944	929	1052	897	872	970	994	1292	1304	1133	1574	1193	1191	1516	1329	706	981	798	865	971	1046	828	1371	1188	1451	1260	1184	984	1320	1292
AT1G05835	13	22	2	16	15	7	15	16	39	57	19	97	8	19	18	23	13	14	20	15	9	14	14	56	14	43	12	41	30	20	25
AT1G04433	0	0	0	0	1	2	2	2	0	2	0	2	1	2	0	2	1	0	1	2	0	2	0	0	0	2	0	0	0	1	0
AT1G05840	463	483	536	777	476	562	661	918	642	905	758	780	1459	944	1309	1259	864	599	656	927	804	751	1025	747	1232	1102	1012	1007	1130	1025	1211
AT1G04437	0	0	0	0	0	0	0	0	0	0	0	0	0	0	0	0	0	0	0	0	0	0	0	0	0	0	0	0	1	0	0
AT1G05850	23786	24131	20167	22545	20900	20298	22258	17351	23019	21047	17387	25174	18165	26052	22211	21823	18575	22822	22340	20855	26373	20502	17190	26220	18376	23828	26942	18502	21105	19010	22530
AT1G05860	449	491	411	539	550	460	530	472	420	339	286	559	422	422	398	353	276	368	404	427	490	431	322	352	234	401	362	291	305	331	306
AT1G05870	744	634	395	579	682	498	572	363	682	617	358	812	595	745	563	488	373	402	357	329	513	368	242	555	415	400	443	445	479	437	349
AT1G05880	3	0	10	5	7	15	8	27	53	66	35	7	136	24	98	43	160	47	15	37	12	16	102	81	248	63	15	44	83	106	153
AT1G05890	1521	1411	1466	2030	1436	1430	1917	2155	1902	1921	1584	2152	3650	2068	2761	2546	1804	1495	1512	1693	1827	1826	2172	1921	2455	2569	2333	2595	2246	2377	2364
AT1G05894	16	6	8	15	5	9	3	9	10	14	6	7	6	12	9	13	11	18	7	4	7	15	11	6	18	11	6	7	11	3	8
AT1G05900	918	852	851	1066	785	801	919	906	954	956	714	1221	858	907	895	858	649	825	743	620	831	891	756	864	656	963	983	701	654	890	683
AT1G05910	1488	1315	1324	1511	1320	1289	1392	1544	1459	1410	1490	1606	2083	1404	1969	1844	1368	1336	1332	1492	1519	1274	1595	1579	1826	1677	1432	1450	1505	1466	1612
AT1G05920	0	0	0	0	0	0	0	0	0	0	0	0	0	0	0	0	0	0	1	0	0	0	0	0	1	0	1	0	0	0	1
AT1G05930	0	0	0	0	0	0	0	0	0	0	0	0	0	0	0	0	0	0	0	0	0	0	0	0	0	0	0	0	0	0	0
AT1G05940	1815	1535	1780	2031	1717	1607	1796	1886	1796	1765	1660	1914	2377	2020	2485	1910	1725	1614	1699	1694	2036	1644	2077	1678	1775	1771	1857	1836	1751	1831	1679
AT1G05950	139	102	93	204	145	105	127	117	185	274	160	240	357	196	252	314	174	112	144	254	143	154	228	220	339	246	210	246	222	339	212
AT1G05960	2114	2022	2222	2103	2073	1744	2017	1775	2021	2155	2083	2347	2126	2336	2320	1982	2561	2377	2216	2097	2656	2225	2114	2251	2667	2599	2321	2031	2631	2346	2187
AT1G05970	137	121	95	138	121	103	105	143	136	145	104	139	144	120	129	166	101	121	107	98	109	125	121	152	132	135	121	103	129	110	120
AT1G05980	0	0	0	0	1	0	0	0	0	0	0	0	0	0	0	0	0	0	0	0	1	0	0	0	0	0	0	0	0	0	0
AT1G05990	0	0	0	0	0	0	0	0	0	0	0	0	0	1	0	0	0	0	0	0	0	0	0	0	0	1	0	0	0	0	0
AT1G06002	277	310	355	325	290	328	445	437	552	692	522	432	1223	761	647	693	909	561	652	820	793	571	896	979	1378	1398	1098	1176	1681	1613	1112
AT1G06000	8873	7560	6534	5327	8595	7099	7074	5402	7108	5596	4408	6609	4607	6208	5517	4800	8724	9450	11276	9362	11340	6408	10269	9837	6173	9412	8117	9436	9577	8770	7870
AT1G06010	213	191	177	184	217	178	235	171	191	212	208	324	295	269	270	282	240	231	211	219	309	295	266	305	294	319	236	249	306	267	266
AT1G06020	0	0	0	0	0	3	0	2	19	13	8	11	33	18	26	18	1	1	4	0	0	0	1	26	15	33	36	27	20	29	24
AT1G06030	0	0	0	2	0	0	0	2	2	1	1	0	3	4	13	1	1	0	1	2	0	0	4	0	1	0	0	3	1	4	1
AT1G06040	2216	2151	1932	2193	2239	1605	2709	1992	1714	1823	1086	1979	1820	1272	1827	1626	1570	1830	2014	2281	1989	2102	2111	1708	997	1529	1804	1521	1133	1911	1380
AT1G06045	2	0	0	0	0	0	0	0	0	0	0	0	0	1	0	0	0	0	0	0	0	2	0	0	0	0	0	0	0	0	1
AT1G06050	134	107	194	206	153	132	181	235	139	155	140	197	367	241	244	259	217	163	149	214	176	219	215	176	333	274	194	209	278	215	216
AT1G06060	479	495	450	533	502	392	602	550	580	500	436	547	709	572	676	623	590	517	473	590	585	546	627	575	661	720	651	579	597	615	646
AT1G06070	375	393	395	486	441	427	453	484	464	484	448	533	714	562	624	518	496	490	495	579	539	535	627	471	718	710	531	562	603	605	653
AT1G04443	0	0	0	0	0	0	0	0	0	0	0	0	0	0	0	0	0	0	0	0	0	0	0	0	0	0	0	0	0	0	0
AT1G06080	13	9	2	5	3	0	0	3	2	3	3	7	0	3	1	0	0	0	6	0	7	1	0	1	0	0	0	4	0	0	0
AT1G06090	18	9	13	14	7	12	6	7	17	14	9	12	5	3	20	6	15	5	27	15	7	8	17	18	17	9	19	10	4	0	10
AT1G06100	0	0	0	0	0	0	0	0	0	2	0	2	0	0	0	0	0	0	0	0	0	0	0	0	1	0	0	0	6	0	0
AT1G06110	659	559	579	864	625	552	826	840	787	876	646	876	1237	797	1104	1148	603	502	524	703	639	620	758	702	646	841	783	768	571	910	772
AT1G06120	0	1	0	0	2	1	0	1	1	0	0	4	0	0	1	0	0	1	1	0	0	1	3	0	2	0	1	0	0	1	0
AT1G06130	1008	1014	1079	1376	1025	1125	1323	1386	1383	1492	1411	1387	2019	1689	1960	1806	1889	1307	1504	1470	1719	1436	2022	1567	2327	2237	1947	1609	2487	1884	2116
AT1G06135	0	0	0	9	0	3	0	4	0	0	4	1	4	24	2	6	0	5	2	5	11	5	6	1	13	10	0	7	22	6	19
AT1G06137	0	0	0	6	0	0	1	0	0	0	5	0	10	12	3	0	7	0	0	1	4	4	0	1	9	9	4	4	0	6	0
AT1G06140	55	32	43	46	49	30	48	44	47	43	52	68	45	44	69	44	35	36	25	39	62	45	53	49	74	63	42	44	66	50	53
AT1G06143	127	134	96	138	127	107	139	154	106	150	121	149	161	96	144	147	135	104	121	126	162	141	111	114	138	152	97	131	120	128	112
AT1G06150	1389	1478	1116	1372	1351	984	1297	1280	1762	1659	1131	1874	1214	1344	1590	1313	921	1163	823	1027	1004	901	944	1624	1145	1315	1132	1255	786	1085	1022
AT1G06148	0	2	0	2	1	6	2	1	2	9	3	6	12	3	7	6	4	5	2	6	2	3	2	10	13	17	11	9	14	14	15
AT1G06160	6	15	19	31	58	18	37	25	22	43	70	52	159	19	91	107	21	70	50	88	16	78	45	71	20	98	138	102	13	83	100
AT1G06170	22	12	6	10	11	7	14	1	3	3	5	8	4	5	3	1	4	3	4	19	8	5	5	10	8	2	3	4	2	2	1
AT1G04447	0	0	0	0	0	0	0	0	0	0	0	0	0	0	0	0	0	0	0	0	0	0	0	0	0	0	0	0	0	0	0
AT1G06180	50	21	15	8	50	35	47	82	58	34	31	57	157	38	107	65	28	33	19	50	24	29	45	73	32	36	40	89	33	40	39
AT1G06190	3970	3244	2613	2064	3014	2583	2579	2332	3207	2401	1992	3348	1785	2462	2936	2085	1491	2985	1874	2056	2719	2146	1216	3288	1789	2939	2078	2278	1786	2050	1880
AT1G06200	1150	1011	1011	1168	1105	1043	1092	1084	1182	1135	1038	1205	1368	1291	1448	1191	1169	1086	1048	1185	1303	1079	1240	1262	1268	1429	1204	1112	1240	1354	1284
AT1G06210	903	725	756	876	786	826	894	825	831	935	727	767	1252	1011	1102	919	1806	1260	1327	1371	1462	1052	1793	1167	1487	1390	1367	1145	1434	1245	1560
AT1G06220	4330	3645	3887	3717	4085	3599	3805	3870	3972	3203	3303	3971	3632	2971	4304	3715	2969	3619	3491	3505	4133	3189	3837	3912	2867	3790	2981	3301	2564	3211	3219
AT1G06225	0	0	0	0	0	0	0	0	0	0	0	0	0	0	0	0	0	0	0	0	0	0	0	0	0	0	0	0	0	0	0
AT1G06230	1953	1935	1780	2153	1921	1844	1972	2069	2217	2229	1758	2439	2796	2236	2836	2328	2240	2038	1999	2212	2303	2010	2856	2425	2922	2692	2574	2365	2737	2611	2881
AT1G06240	1083	951	1052	1011	965	771	1021	960	1053	879	735	1153	619	650	998	762	558	711	639	464	791	637	411	677	333	792	574	533	318	683	359
AT1G06250	0	5	0	1	2	1	2	1	1	1	1	0	0	5	0	0	2	4	1	2	3	2	1	4	0	0	0	0	1	1	2
AT1G06265	87	82	88	112	69	94	78	59	181	98	141	253	141	119	203	140	69	65	69	114	106	89	75	89	68	106	119	98	70	168	69
AT1G06260	0	0	0	1	0	0	5	0	0	2	0	1	2	1	0	0	0	0	0	0	0	0	0	0	0	0	1	0	1	0	0
AT1G06270	127	150	127	148	150	125	135	123	146	136	71	192	97	134	150	107	155	124	148	122	143	134	122	115	101	107	113	154	94	121	85
AT1G06280	0	0	0	0	0	0	0	0	0	0	0	0	0	0	0	0	0	0	0	0	0	0	0	0	0	0	0	0	0	0	0
AT1G06290	3640	3651	3555	3684	3351	3017	4139	4106	3964	4353	3475	3557	4980	3715	4880	3816	3493	3511	2885	3178	3494	3324	3966	3902	4524	4132	3534	3822	4033	3448	3967
AT1G06310	1	2	0	0	0	1	0	0	4	1	0	0	0	0	0	0	2	1	0	3	0	0	0	0	0	1	0	0	0	0	0
AT1G06320	0	1	0	0	0	0	0	0	0	0	0	0	0	0	0	0	2	0	0	0	0	2	0	0	0	0	0	0	0	0	0
AT1G06330	0	0	0	0	0	1	0	1	0	0	0	0	0	0	0	0	0	0	0	0	0	0	1	0	0	0	0	0	0	0	0
AT1G06340	4	5	0	2	0	1	0	1	5	2	4	0	0	0	0	0	0	0	0	0	0	0	0	1	0	0	0	0	0	0	0
AT1G06350	16	30	3	6	25	11	13	3	5	15	1	41	0	3	0	4	9	14	5	30	18	9	0	18	1	1	0	13	1	0	1
AT1G06360	1579	1570	452	209	1065	371	387	230	187	154	7	422	0	2	6	9	335	791	237	435	558	216	31	491	25	20	3	43	1	0	0
AT1G06370	127	106	103	121	89	103	102	101	127	93	78	177	63	59	109	89	53	69	82	71	78	99	48	96	45	92	89	57	29	55	35
AT1G06380	371	302	360	364	341	395	383	389	266	255	292	358	288	286	381	342	242	292	338	441	323	386	444	285	327	395	298	289	210	257	322
AT1G06390	1868	1788	1854	2267	1788	1973	2109	2245	2509	2615	2082	2647	3091	2557	2782	2834	1922	1946	1862	1653	2352	1774	2068	2561	2722	2729	2398	2144	2284	2296	2527
AT1G06400	1134	1062	1090	1488	987	1187	1409	1522	1380	1552	1130	1362	2005	1380	1661	1518	1139	1080	1081	1422	1373	1236	1664	1377	1339	1486	1723	1460	1412	1580	1573
AT1G04453	0	0	0	0	0	0	0	0	0	0	0	0	0	0	0	0	0	0	0	0	0	0	0	0	0	0	0	0	0	0	0
AT1G06410	3980	4285	4327	6077	4210	5156	5421	5925	4807	5302	4592	5294	6566	6328	6123	5560	4827	4901	5035	4919	6873	5247	6895	5392	6359	5830	6401	5316	6355	5594	5959
AT1G06420	13	15	9	5	7	3	2	2	2	2	2	15	0	5	4	5	7	9	2	9	9	5	0	4	0	6	2	4	1	9	3
AT1G06430	4705	4111	4420	5878	4385	4730	5734	8060	6933	6767	5015	5825	9617	7694	8162	6952	8336	4735	5260	4229	6307	4368	6060	6441	8390	6738	7223	7039	7866	6134	6213
AT1G06440	70	44	49	49	41	37	49	54	72	39	39	74	67	75	74	45	36	46	67	51	76	36	62	111	63	69	85	71	78	68	62
AT1G06450	55	53	42	57	50	40	47	59	80	46	53	94	85	63	87	88	50	49	50	54	62	47	64	67	98	94	84	86	71	91	89
AT1G04463	119	90	92	127	108	146	86	73	11	6	9	10	2	11	12	12	41	74	80	80	115	91	56	14	4	3	8	8	2	4	7
AT1G06460	8117	7156	8878	9490	8294	7867	9269	7235	6806	5912	5828	6636	5451	5847	6965	5604	6620	6995	7016	6269	8253	7860	6416	5426	3722	5631	5562	4327	3780	5563	3585
AT1G04467	0	1	0	2	0	2	0	2	1	1	2	1	0	0	2	1	4	0	0	0	1	1	0	3	1	1	0	1	0	1	0
AT1G06470	1352	1262	1190	1189	1167	1096	1224	1095	1100	1071	859	1309	1121	1139	1290	1045	768	1364	1122	1085	1381	1156	1318	1148	1204	1093	1054	903	964	971	1047
AT1G06475	67	69	41	49	63	76	40	36	62	39	29	54	23	58	42	15	39	38	13	26	60	29	53	28	20	12	33	43	38	31	22
AT1G06480	0	0	0	0	0	0	0	0	0	0	0	0	0	0	0	0	0	0	0	0	0	0	0	0	0	0	0	0	0	0	0
AT1G06490	279	340	228	190	300	185	192	178	156	104	182	167	69	128	147	147	230	226	165	291	293	140	80	313	268	202	103	184	161	49	104
AT1G06500	248	269	220	327	307	213	319	256	273	243	239	308	290	261	345	266	197	258	220	231	233	215	207	252	145	298	221	227	126	276	178
AT1G04473	0	0	0	0	1	0	0	0	0	1	0	1	0	0	0	0	0	1	0	0	0	0	0	0	0	0	1	0	0	0	0
AT1G06515	378	332	344	330	333	329	360	422	364	363	305	480	458	336	438	366	276	398	329	287	401	382	363	416	427	390	331	310	341	366	375
AT1G04477	0	0	1	0	0	6	0	0	0	0	0	1	0	0	3	1	0	1	0	3	0	1	0	0	1	0	0	0	0	0	1
AT1G06510	1175	987	1136	1040	1030	928	1059	1070	975	866	896	1102	926	925	1199	903	860	1095	922	825	1222	1062	837	971	989	1103	792	790	770	836	743
AT1G06520	19	22	44	69	32	46	93	53	54	34	57	70	112	75	119	80	32	29	67	115	68	85	261	62	92	206	161	80	51	139	207
AT1G06530	3115	2700	2426	2438	2434	2471	2465	2174	2536	2036	2164	2269	2429	2124	2914	2300	2184	2538	1986	2104	2738	1993	2097	2491	2555	2862	2267	2165	2383	2335	2181
AT1G06540	44	47	39	45	48	28	47	45	53	33	25	81	3	24	32	55	21	35	10	14	27	25	17	51	9	32	19	36	18	30	12
AT1G06550	2261	2235	1763	1888	2530	1822	1968	1587	2269	1468	1201	2790	867	1605	1780	1659	1040	1766	1310	1530	1518	1232	1661	1826	844	1889	1073	1731	1090	1360	1399
AT1G06560	428	351	386	386	404	351	414	390	471	423	360	565	463	424	572	455	202	268	285	335	333	336	320	454	334	476	335	367	235	480	404
AT1G04483	1	1	0	0	0	1	0	0	0	0	0	0	0	0	0	0	1	1	0	1	1	0	1	0	1	0	3	0	0	0	0
AT1G06570	763	668	502	665	579	615	679	1302	790	598	449	645	1211	898	966	770	1250	687	855	896	919	644	1948	733	897	680	993	1310	1052	1050	1225
AT1G06580	49	60	62	98	53	79	69	54	48	88	51	97	96	106	127	95	47	82	68	59	74	81	83	79	84	74	100	72	95	86	73
AT1G06590	341	317	253	329	314	270	323	368	298	260	288	345	410	312	370	350	268	296	336	298	355	322	325	342	313	389	242	274	296	269	265
AT1G06610	0	0	0	0	0	0	0	0	0	0	0	0	0	0	0	0	0	0	0	0	0	0	0	0	0	0	0	0	0	0	0
AT1G06620	56	80	97	348	83	326	298	380	395	579	559	398	3449	881	1674	1295	1523	726	1897	3365	2304	1812	7715	1469	2525	3411	3813	4670	4311	6288	4866
AT1G06630	456	485	427	543	460	428	578	528	423	467	416	622	583	528	590	501	388	461	513	558	656	557	483	513	504	653	597	481	514	606	518
AT1G06640	929	1229	1250	1281	1370	1419	1420	821	2236	2360	2452	3137	4774	5521	3477	2801	2516	2146	2998	4631	3538	2160	2438	7379	5046	9678	11367	6892	8811	9055	8056
AT1G06645	1061	1172	1348	1960	1280	1138	1779	1791	1139	1237	690	1124	965	637	1085	901	765	1188	960	805	909	1302	1041	773	659	912	828	657	368	989	617
AT1G06650	3108	2744	3314	4347	3026	4136	4223	4589	4819	5268	4274	4273	6430	5357	5567	4838	4618	3820	4269	3760	4623	4123	5105	4799	5865	5574	5020	4677	5492	5520	4586
AT1G04487	2	0	0	0	0	0	0	3	1	0	1	1	0	1	0	1	0	0	1	0	1	0	0	1	2	3	1	1	1	3	1
AT1G06660	37	61	34	24	30	29	23	6	22	13	20	30	38	12	28	26	43	61	21	56	32	30	8	20	22	28	7	15	21	12	14
AT1G06670	2818	2574	2538	2662	2697	2387	2745	2889	2860	2252	2213	3157	2918	2021	3188	2676	1322	1945	1884	2111	2344	1951	2160	2543	1838	2698	2072	2354	1667	2101	2207
AT1G06680	158893	145228	132306	134984	136355	122991	137900	100578	129019	105960	92017	115475	47071	93007	97504	84134	86278	138559	102926	85658	126988	127309	58282	116303	73875	101773	90576	63187	60562	64766	55902
AT1G06690	3600	3251	2412	2451	2580	2642	2743	2378	4500	3429	2253	3006	1749	2832	3208	2467	2286	3419	1984	1644	2460	2018	1531	3765	2538	3057	2507	2253	2087	2549	2081
AT1G06700	2314	2144	2043	2470	2120	2095	2426	1917	2565	2313	1996	2666	2489	2618	2674	2380	2032	2058	1996	2080	2597	2090	1957	2193	2327	2698	2386	1948	2287	2391	2046
AT1G06710	221	191	211	215	197	167	221	247	270	212	210	388	280	229	299	254	130	215	173	191	191	200	153	240	273	301	210	173	172	253	277
AT1G04493	0	0	0	0	0	0	0	0	0	0	0	0	0	0	0	0	0	0	0	0	0	0	0	0	0	0	0	0	0	0	1
AT1G04497	0	0	0	0	0	0	0	0	0	0	0	0	0	0	0	0	0	0	0	0	0	0	0	0	0	0	0	0	0	0	0
AT1G06720	1361	962	1146	1079	1143	997	1221	1310	1329	885	1073	1534	1302	999	1653	1377	458	817	811	1009	951	926	1013	1384	853	1521	978	1200	731	1272	1264
AT1G06730	792	679	653	628	602	558	600	568	680	542	513	785	466	568	658	547	416	571	521	448	610	413	357	632	472	595	499	424	380	418	434
AT1G06740	93	96	90	100	80	65	95	100	91	63	60	122	109	85	135	124	86	69	98	89	81	91	115	102	57	100	100	124	68	98	77
AT1G06750	3	0	1	1	2	1	2	0	0	1	2	1	2	3	2	0	1	1	4	8	5	6	2	2	2	4	0	0	0	6	1
AT1G06760	5798	6223	5467	6544	5109	5404	6483	5198	5426	5743	5033	5433	5652	5180	6340	5983	7455	7314	6665	5591	6465	7463	6716	6166	8147	7322	6908	6022	6145	6346	6009
AT1G04503	0	1	0	7	1	1	0	3	0	1	0	2	1	0	1	5	1	1	1	1	0	1	1	2	6	1	2	0	3	2	0
AT1G06770	265	221	252	370	249	385	395	405	382	495	375	462	549	564	544	481	481	417	548	432	473	501	612	528	808	737	681	507	717	614	637
AT1G06780	480	440	402	572	450	465	461	596	483	519	430	636	754	729	691	499	680	521	650	690	745	546	1062	575	893	696	924	630	1061	732	916
AT1G06790	334	297	374	349	320	238	317	297	365	294	303	480	379	254	385	304	122	212	212	236	286	271	243	258	213	287	204	244	198	293	215
AT1G04507	0	0	0	0	0	0	0	0	0	0	0	1	0	0	2	0	0	0	0	0	0	0	0	0	0	0	0	0	0	0	0
AT1G06800	327	345	360	462	397	436	559	373	492	437	346	502	604	541	560	479	372	379	507	529	631	452	860	455	462	598	573	633	605	664	592
AT1G04513	18	19	19	20	14	23	7	15	19	21	8	16	13	17	17	17	11	10	6	13	20	12	8	6	12	19	13	24	11	19	9
AT1G06810	2	2	0	0	1	0	1	1	1	0	1	2	0	0	6	1	0	3	3	2	0	2	0	0	0	2	1	1	0	1	0
AT1G06820	2628	2469	2416	2461	2554	2239	2798	2159	2244	1874	1859	2450	1558	1858	2365	2008	1579	2301	2070	1950	2471	2131	1691	2139	1514	2088	1817	1680	1477	1728	1673
AT1G06830	528	481	493	483	412	611	411	512	742	660	702	809	205	485	548	489	364	495	383	316	588	405	136	467	488	760	434	284	398	230	336
AT1G06840	503	482	512	644	453	510	615	549	724	637	544	737	843	678	770	772	486	571	471	604	601	500	630	531	545	691	474	565	492	608	590
AT1G06850	270	263	219	316	295	279	262	221	333	257	254	385	337	361	329	342	214	246	232	322	376	260	280	308	307	307	372	309	361	362	296
AT1G08875	0	0	0	0	0	0	0	0	0	0	0	0	0	0	0	0	0	0	0	0	0	0	0	0	0	0	0	0	0	0	0
AT1G04517	0	0	0	0	0	0	0	0	0	0	0	0	0	0	0	0	0	0	0	0	0	0	0	0	0	0	0	0	0	0	0
AT1G06860	0	0	0	0	0	0	0	0	0	0	0	0	0	0	0	0	0	0	0	0	0	0	0	0	0	0	0	0	0	0	0
AT1G04523	0	0	0	0	0	0	0	0	0	0	0	0	0	0	0	0	0	0	0	0	0	0	0	0	0	0	0	0	0	0	0
AT1G06870	792	784	721	854	796	822	836	846	784	770	796	856	1008	855	986	929	991	817	746	819	959	820	1000	899	1370	1320	901	817	1338	963	1122
AT1G04527	0	0	0	0	0	0	0	0	0	0	0	2	0	0	0	0	0	0	0	0	0	0	0	0	0	0	0	0	0	1	0
AT1G06880	0	0	0	0	0	0	0	0	0	0	0	0	0	0	0	0	0	0	0	0	0	0	0	0	0	0	0	0	0	0	0
AT1G06890	2228	1837	1762	2194	1933	1734	2017	2190	2125	2412	2081	2556	3312	2899	3029	2526	2154	2068	2008	2077	2484	1921	2622	2339	3045	2419	2421	2397	2878	2495	2955
AT1G06900	2478	2210	2186	2193	2233	1888	2115	2062	2261	1695	1837	2571	1794	1800	2306	1844	1352	1974	1818	1840	2160	1558	1794	2113	1476	1992	1904	1818	1358	1693	1893
AT1G06910	225	239	188	211	204	168	208	200	258	233	189	306	221	176	206	179	122	141	116	139	134	118	119	208	118	205	131	145	93	194	153
AT1G06920	0	0	0	0	0	0	0	0	0	0	0	0	2	0	0	0	0	0	0	0	0	0	0	0	0	0	1	0	0	0	0
AT1G06923	0	0	0	0	0	0	0	0	0	0	0	0	0	0	0	0	0	0	1	0	0	0	1	0	0	1	0	0	0	0	0
AT1G04533	0	0	0	0	1	0	0	1	0	0	0	0	0	0	0	0	0	0	0	0	0	0	0	1	0	0	0	0	0	0	0
AT1G06925	0	0	0	0	0	0	0	2	0	1	0	0	0	0	0	0	0	0	0	0	0	0	0	0	0	0	0	0	0	0	0
AT1G06930	0	0	0	0	0	0	0	0	0	0	0	0	0	0	0	0	0	0	0	0	0	0	0	0	0	0	0	0	0	0	0
AT1G06950	15248	12497	10998	8143	12881	9912	10140	8541	10365	6487	8040	9957	6105	7238	10561	7888	5196	10819	7379	8601	11397	7825	5146	10527	6662	8614	5651	7464	5544	6033	6274
AT1G06960	714	639	581	545	579	565	619	605	493	426	414	630	387	370	443	452	424	568	506	435	635	541	391	488	347	460	358	316	331	367	325
AT1G06970	0	3	2	4	3	5	3	1	0	2	1	3	4	2	4	0	5	0	4	13	7	4	7	4	0	5	7	2	3	6	5
AT1G06980	72	74	79	110	70	77	87	39	66	44	39	62	23	43	41	40	27	41	78	45	53	55	20	45	16	47	53	29	19	39	28
AT1G06990	0	0	0	0	0	0	0	0	0	0	0	0	0	0	0	0	0	0	0	0	0	0	0	0	0	0	0	0	0	0	0
AT1G07000	476	391	968	1623	700	1458	1580	2318	1166	2169	3015	1219	4215	2921	3544	3689	3076	1626	2298	2645	2337	2779	3448	1928	5163	4043	2656	2558	4825	2910	3811
AT1G07010	4864	4358	4548	5394	4433	4369	5365	4580	5536	4902	4226	6107	4417	4739	5687	4831	3051	4079	4054	3187	4308	4455	3619	4567	2683	4745	4855	3913	3426	5090	3628
AT1G07020	299	259	326	427	306	476	481	574	330	433	484	355	639	612	571	543	910	527	684	764	778	730	853	523	1027	857	516	511	950	564	739
AT1G04537	1	0	0	1	2	1	1	1	0	0	3	0	0	0	1	0	0	3	0	1	1	4	0	1	3	0	0	0	2	1	0
AT1G04543	0	0	0	1	0	0	0	2	0	2	1	0	4	4	0	0	1	0	0	0	0	0	1	1	0	0	0	0	0	0	0
AT1G04547	0	0	0	0	0	0	0	0	0	0	0	0	0	0	0	0	0	0	0	0	0	0	0	0	0	0	0	0	0	0	0
AT1G07025	0	0	0	0	0	0	0	6	0	0	0	0	0	0	0	0	0	0	0	0	0	0	4	0	0	0	0	0	0	0	0
AT1G07030	782	654	627	784	676	709	735	837	852	825	946	829	1287	1122	1206	1087	1270	860	1015	1029	1066	928	1349	1141	1932	1542	1138	1054	1708	1036	1437
AT1G07040	430	422	477	755	520	518	719	969	995	1175	831	868	1479	1243	1106	984	1193	476	669	783	838	576	1355	958	1360	930	973	1123	1119	1122	938
AT1G07050	2697	2333	2415	1983	2039	1519	2266	1494	2709	2115	1591	2240	927	1030	1847	1401	1097	2030	1407	1344	1452	1950	741	2137	1150	2318	1455	1162	797	1596	845
AT1G07051	0	0	0	0	0	0	0	0	0	0	0	0	0	0	0	0	0	0	0	0	0	0	0	0	0	0	0	0	0	0	0
AT1G07060	2	9	7	9	3	5	11	4	3	7	9	6	21	1	5	6	4	3	7	8	10	20	5	4	30	6	4	6	10	6	3
AT1G04557	0	2	0	0	2	0	0	2	0	0	0	1	0	0	1	0	0	0	0	0	1	1	0	2	0	0	0	1	0	0	0
AT1G07070	817	590	591	503	632	569	612	563	624	325	396	663	306	407	495	357	235	482	332	415	571	462	263	537	222	442	256	356	269	300	307
AT1G07080	2489	2195	2411	3242	2419	2388	2967	2675	3090	3273	2521	3276	4299	3247	3792	3507	3155	2312	2772	2794	3041	2498	3540	2800	3221	2976	3039	3031	3222	2951	3069
AT1G07090	541	504	526	619	530	478	781	522	591	656	455	540	923	543	908	907	736	652	589	1002	650	672	1150	701	800	869	756	799	686	720	867
AT1G07100	0	0	0	0	0	0	0	0	0	0	0	0	0	0	0	0	0	0	0	0	0	0	0	0	0	0	0	0	0	0	0
AT1G07110	11464	10583	10314	10998	9387	9343	10738	9297	11833	9330	7876	10067	6237	7738	9577	7751	6368	10124	7780	6515	9463	8135	6909	9049	5799	8168	8333	5872	5574	7609	5337
AT1G07119	93	61	63	87	65	66	77	77	56	44	39	68	42	35	64	43	43	97	53	82	60	61	61	46	28	45	36	35	40	39	38
AT1G07120	12	17	9	14	6	11	13	7	15	8	7	9	3	8	13	4	21	6	4	10	6	1	7	29	12	8	9	5	18	3	7
AT1G04563	0	3	2	4	6	1	2	0	0	6	3	4	0	3	1	0	0	1	2	2	2	5	1	0	2	1	1	0	0	0	1
AT1G07128	19	17	22	63	21	34	50	94	46	47	52	63	114	67	122	125	88	63	49	100	60	118	220	45	133	123	149	113	118	140	210
AT1G07130	77	74	44	88	71	91	95	99	57	66	71	80	101	64	92	90	55	49	79	78	74	114	131	68	115	89	86	70	72	104	151
AT1G07135	138	139	217	319	92	375	150	431	348	416	561	521	503	883	477	671	464	325	342	453	626	393	967	556	1018	544	708	340	1187	422	1059
AT1G07140	7003	5928	6756	7049	6235	7204	7243	7180	6405	5990	6892	6543	9345	7861	9604	8148	7993	7009	7435	8092	9359	7639	9205	7163	10052	9819	7411	7204	9721	7723	8725
AT1G07150	178	114	114	122	94	161	110	218	230	127	122	120	132	217	164	158	347	337	429	278	383	243	508	424	336	279	373	196	417	341	327
AT1G07160	20	9	27	36	12	51	27	45	5	19	42	19	25	103	21	14	54	24	32	58	122	109	109	40	95	101	91	53	50	74	143
AT1G07170	245	183	198	283	218	251	245	276	186	158	169	250	272	198	317	264	210	203	231	303	266	297	365	213	196	263	248	212	199	264	237
AT1G07175	1	0	0	0	0	0	1	0	0	0	0	0	3	0	0	0	1	4	0	1	1	1	0	0	0	0	0	0	1	0	5
AT1G07180	636	780	459	971	677	629	907	814	1554	1225	683	1846	461	776	999	1029	736	702	817	541	592	590	663	1432	349	1233	1077	972	477	860	635
AT1G07190	0	0	0	0	0	0	0	0	0	0	0	0	0	0	0	0	0	0	0	0	0	0	0	0	0	0	0	0	0	0	0
AT1G07200	2413	2071	1912	1969	1578	1580	2149	2191	1816	2005	1597	1270	1545	1224	1810	1842	1867	2404	1823	1748	1717	1867	1134	1867	1554	2452	1694	1332	1217	1524	1493
AT1G07210	1148	908	907	864	955	888	867	746	856	778	795	974	988	911	1086	827	906	934	838	888	1057	817	830	945	1021	1052	777	944	879	893	916
AT1G07220	1023	905	1083	1632	1079	1351	1427	1707	1115	1171	1433	1112	1792	1440	1847	1600	1495	1412	1686	1529	1836	1723	1990	1267	1955	1536	1309	1129	1789	1385	1523
AT1G04567	8	0	0	3	0	0	2	1	2	1	0	0	0	1	0	1	0	1	0	1	1	1	0	2	0	2	0	0	1	0	2
AT1G07230	1029	1020	1156	1765	1199	1218	1720	1652	1373	1819	1189	1345	2500	1632	2238	1911	2127	1312	1548	1862	1527	1576	2838	1567	2371	1894	1685	1832	1664	1853	2022
AT1G07240	342	388	496	657	460	499	704	631	599	660	651	562	1043	644	978	1112	695	701	811	1103	732	924	1406	684	988	1015	1052	807	760	921	1231
AT1G07250	1296	1194	1241	1433	1235	1283	1365	1387	1912	1818	1182	1499	1175	1518	1460	1410	1271	1513	1493	1225	1623	1365	1746	1568	1515	1635	1683	1317	1460	1459	1244
AT1G07260	14	20	21	11	63	11	18	10	27	21	33	14	66	20	36	47	17	11	28	77	24	31	38	31	19	32	44	41	16	32	24
AT1G07270	75	37	52	54	34	43	64	34	32	40	55	71	51	33	67	48	35	29	46	41	47	48	61	46	34	51	42	43	37	40	33
AT1G07280	7974	7483	10645	11092	7964	8161	11305	8434	8525	7869	6991	8429	6081	5356	9953	7530	7273	8993	9796	6658	7834	8791	7938	6582	4132	7704	6822	5136	4379	6474	4961
AT1G04573	0	0	0	0	0	0	0	0	0	0	0	0	0	0	0	0	0	0	0	0	0	0	0	0	0	0	0	0	0	0	0
AT1G07290	75	47	55	68	39	46	64	40	80	66	51	88	63	87	58	39	42	53	70	47	63	45	77	56	60	58	59	79	65	77	38
AT1G07300	212	226	233	349	291	307	309	237	338	263	345	407	352	401	409	337	175	185	176	231	239	256	260	212	209	343	297	207	245	344	193
AT1G07310	1035	1022	1056	1250	1208	1282	1222	1327	1338	1386	1271	1312	1790	1746	1825	1625	1475	1266	1242	1410	1559	1256	1706	1472	1985	1758	1815	1497	1840	1640	1723
AT1G07320	23049	20817	17728	13468	19029	15780	16113	13426	16876	11275	11631	16826	5304	10673	13047	9827	8287	19732	11458	10904	16176	14002	5205	14983	8836	12964	8525	8814	6586	7283	6966
AT1G07330	0	0	1	2	1	1	1	2	15	5	18	37	3	8	25	4	0	2	1	4	3	7	2	12	11	13	19	5	2	18	6
AT1G07340	0	0	0	0	0	0	0	0	0	0	0	0	0	0	0	0	0	0	0	0	0	0	0	0	0	0	0	0	0	0	0
AT1G07350	1472	1424	1538	1974	1745	2356	1495	1649	1221	1196	1694	1433	1766	2292	1625	1414	2756	2265	2402	3054	3489	3004	3116	1517	2661	2505	2116	2049	3207	2240	2845
AT1G07360	2026	1841	1799	2164	1935	2204	2069	2047	1978	1869	1739	1910	2371	2275	2339	2069	2686	2358	2324	2580	2875	2235	3238	2281	2609	2299	2418	1923	2596	2103	2604
AT1G07370	564	464	390	421	456	352	475	314	378	292	375	393	363	288	460	359	262	356	308	448	383	347	234	411	302	352	247	249	267	213	263
AT1G07380	320	299	273	512	299	288	447	392	313	285	266	273	734	321	626	524	362	263	382	486	357	304	605	276	273	290	297	433	251	446	340
AT1G07390	172	105	156	241	146	194	259	271	114	144	103	154	323	177	216	220	145	155	169	190	213	155	430	116	133	196	123	216	153	188	256
AT1G07400	29	24	25	181	15	54	16	33	10	21	95	14	57	38	52	29	356	138	328	400	233	434	1104	110	551	690	347	367	434	406	1329
AT1G07410	76	69	59	75	87	92	63	61	52	53	39	59	48	66	46	62	111	98	119	124	142	62	138	69	92	67	61	60	95	70	84
AT1G07420	1176	1087	967	1033	984	987	1007	974	971	947	733	1215	1037	1295	998	815	955	906	855	903	1356	874	1018	1010	818	849	1000	877	1019	860	867
AT1G07430	14	17	4	12	3	3	1	11	36	44	9	20	44	92	18	16	391	56	138	98	44	28	539	83	212	32	137	171	244	193	211
AT1G07440	4047	3914	4232	4238	4043	3495	4712	3029	4339	3821	3450	5231	2178	2982	4261	3148	1867	3327	2607	2232	2967	3482	2540	2964	1474	3468	2829	2148	1600	3360	1660
AT1G07450	78	53	28	30	44	27	50	24	36	22	15	63	10	13	61	17	11	26	24	4	17	12	3	38	7	16	4	10	12	4	11
AT1G07460	0	0	0	0	0	0	0	0	0	0	0	0	0	0	0	0	0	0	0	0	0	0	0	0	0	0	0	0	0	0	0
AT1G07470	912	788	662	821	771	825	857	849	757	795	585	754	976	804	889	765	989	860	809	773	988	878	963	872	1112	787	803	734	1018	815	884
AT1G04577	0	0	0	0	0	0	0	0	0	0	0	0	0	0	0	0	0	0	0	0	0	0	0	0	0	0	0	0	0	0	0
AT1G07473	0	3	0	0	0	0	0	0	0	0	1	2	0	0	1	0	0	0	2	0	1	1	0	0	1	1	2	0	2	1	0
AT1G04583	0	1	0	1	1	0	7	1	0	1	2	2	0	0	0	3	0	3	4	3	0	4	4	4	1	5	3	1	1	7	1
AT1G07476	0	0	0	0	0	0	0	0	0	0	0	2	0	0	0	0	1	0	0	0	0	0	0	0	0	0	0	0	0	0	0
AT1G07480	620	533	520	624	504	529	591	668	933	857	587	859	969	828	1019	834	719	670	593	662	670	563	718	820	1013	958	804	830	904	868	870
AT1G04587	0	0	0	0	0	0	0	0	0	0	0	0	0	0	0	0	1	2	0	0	0	0	0	0	0	0	0	0	1	0	0
AT1G07485	34	56	28	34	36	23	36	16	31	39	14	71	5	24	21	15	7	29	20	17	19	11	6	24	7	8	7	10	1	5	2
AT1G07490	157	150	84	87	105	96	81	42	150	77	27	137	19	81	102	44	35	62	36	38	62	41	8	68	5	39	20	22	11	47	19
AT1G07510	1578	1415	1425	1610	1534	1580	1662	1412	1636	1648	1401	1636	2027	1771	1944	1660	2795	1947	2032	2004	2395	1768	2535	1915	2294	2140	1943	2082	2422	2101	2136
AT1G07500	1	0	1	1	0	1	2	1	5	0	2	0	8	14	0	5	29	14	18	26	13	10	35	12	8	5	9	17	17	16	25
AT1G07520	181	157	148	274	153	166	287	332	306	420	288	287	469	396	389	366	355	419	325	335	323	274	461	294	599	322	378	284	366	301	467
AT1G07530	974	935	940	1211	933	998	1229	1273	1367	1529	1024	1297	1873	1466	1722	1515	1182	1212	1106	1185	1243	1228	1573	1356	1726	1577	1645	1617	1626	1517	1642
AT1G07540	0	0	0	0	0	0	0	2	1	0	0	0	0	0	0	0	0	0	0	2	0	0	0	0	1	0	0	0	0	0	0
AT1G04593	0	0	0	0	0	0	0	0	0	0	0	0	0	0	0	0	0	0	0	0	0	0	0	0	0	0	0	0	0	0	0
AT1G07550	0	0	0	0	0	0	0	1	0	0	0	0	0	0	0	0	0	0	0	0	0	0	0	0	0	0	0	0	0	0	0
AT1G07560	0	1	2	0	0	0	0	2	0	0	0	0	0	0	0	0	0	0	0	0	0	0	3	0	0	1	0	0	0	0	3
AT1G07570	331	367	275	251	288	299	326	447	265	330	216	382	211	313	269	308	429	503	334	283	398	344	338	436	450	698	422	256	364	233	581
AT1G04597	0	0	0	0	0	0	0	0	0	0	0	0	0	0	0	0	0	0	0	0	0	0	0	0	0	0	0	0	0	0	0
AT1G07580	0	0	0	0	0	0	0	0	0	0	0	0	0	0	0	0	0	0	0	0	0	0	0	0	0	0	0	0	0	0	0
AT1G07590	2432	1771	2399	3383	1680	2786	2328	5393	2455	3596	2601	5471	4342	6170	3719	2329	3127	3532	4857	3448	5095	3639	8339	2615	4120	3125	4839	3647	5187	4704	5292
AT1G07600	0	0	0	0	0	0	0	0	0	0	0	0	0	0	0	0	0	0	0	0	0	0	0	0	0	0	0	0	0	0	0
AT1G04603	0	0	0	0	0	0	1	0	0	0	0	0	0	0	0	0	0	0	0	0	0	0	0	0	0	0	0	0	0	0	0
AT1G07610	810	508	770	1321	518	1706	814	993	694	700	564	653	653	1725	681	467	1376	1292	2804	1271	3573	1199	3470	667	834	951	2322	625	1317	1325	961
AT1G07615	308	238	251	300	280	285	268	238	255	249	258	249	257	246	317	255	185	222	201	259	264	247	247	298	244	403	290	281	215	321	307
AT1G07620	103	62	314	608	191	338	596	964	483	823	1019	614	1651	661	1251	1263	1099	466	768	919	484	851	1298	523	1559	911	707	819	1169	914	1019
AT1G04607	0	0	0	0	0	0	0	0	0	0	0	0	0	0	0	0	0	0	0	0	0	0	0	0	0	0	0	0	0	0	0
AT1G07630	573	584	668	1100	567	789	1106	1631	1227	1464	1472	977	2612	1527	2198	2074	1847	1116	1276	1505	1178	1426	3181	1376	2953	2450	1496	1664	2373	1718	2747
AT1G04613	0	0	0	0	0	0	0	3	4	1	2	1	2	1	5	4	0	0	2	0	0	1	1	3	5	2	0	0	2	2	0
AT1G07640	1254	1641	1424	1718	1543	1498	1533	1744	1792	2287	2125	1867	2104	2185	3122	2614	1638	1751	1597	1547	1703	1583	1595	1811	2317	2742	2302	1891	2279	2388	1945
AT1G07650	2231	2564	2792	3656	2603	4504	3574	4557	3863	4508	4481	4630	6055	7248	5664	6149	2430	2980	3954	3475	5198	4159	3665	4066	4719	6300	4772	4639	5327	4921	5573
AT1G07645	0	0	0	0	0	0	1	0	0	0	0	0	0	0	0	0	1	0	0	2	0	0	0	0	0	0	0	1	1	1	0
AT1G07660	512	481	411	455	542	452	515	424	555	568	428	635	483	603	575	547	497	510	506	503	670	589	454	624	773	667	612	515	726	573	607
AT1G07670	1773	1618	1475	1928	1467	1596	1750	1858	2168	2770	2802	1980	4127	2926	3722	3117	3101	2031	1952	2211	2199	1737	2599	3011	5089	4149	3142	2986	4515	3058	3628
AT1G07680	0	0	0	0	0	0	0	0	0	0	0	0	0	1	0	0	0	0	0	0	0	0	0	0	0	0	0	0	0	0	0
AT1G07690	0	0	0	0	0	0	0	0	0	0	3	0	0	0	0	0	1	0	0	0	0	0	1	0	0	0	0	0	0	0	0
AT1G07700	2405	2203	2399	2773	2410	2624	2781	2447	2798	2718	2363	2768	2790	3063	3198	2934	2599	2551	2582	2228	3122	2672	2557	2645	2699	3180	2865	2221	3007	2870	2456
AT1G07705	1122	948	971	1018	1025	849	1215	971	1136	1169	1010	1052	1310	1132	1349	1164	895	947	829	914	1132	869	999	1148	1181	1112	868	968	971	1082	963
AT1G07702	0	0	0	0	0	0	0	0	0	0	0	0	0	0	0	0	0	0	0	0	0	0	0	0	0	0	0	0	0	0	0
AT1G07710	93	91	56	36	45	45	26	19	21	16	4	11	3	10	13	12	64	78	77	72	71	23	23	19	17	17	19	18	14	22	18
AT1G07720	1894	1871	1612	1856	1570	2382	1704	1256	2503	2003	1312	2916	1699	4506	1587	1662	2144	1780	2241	1827	3902	1255	3334	1986	1661	2375	3144	2003	4040	2634	2842
AT1G04623	0	0	0	0	0	0	0	0	0	0	0	0	0	0	0	0	0	0	0	0	0	0	0	0	0	0	0	0	0	0	0
AT1G07725	3	3	0	1	0	0	0	0	4	2	0	0	2	4	5	2	3	3	6	2	2	1	8	1	5	5	13	0	4	4	8
AT1G07728	398	375	342	472	315	450	386	418	480	392	301	487	512	488	543	489	496	473	470	482	563	539	571	514	584	583	608	421	571	595	538
AT1G07740	105	102	83	100	106	104	125	109	153	124	98	127	141	107	144	146	82	123	115	92	97	97	114	108	107	116	103	107	104	127	135
AT1G07730	0	0	0	0	0	0	0	0	0	0	0	0	0	0	0	0	4	0	0	0	0	0	0	0	0	0	0	0	0	0	0
AT1G07745	203	165	256	215	201	183	190	242	173	166	169	258	225	180	223	174	88	179	151	190	204	214	192	187	137	201	176	320	126	188	174
AT1G07747	0	0	0	0	0	0	0	0	0	0	0	0	0	0	0	0	0	0	0	0	0	0	0	0	0	0	0	0	0	0	0
AT1G07750	516	498	341	675	394	450	499	378	978	942	590	924	1411	1045	1160	962	513	436	658	1050	690	352	1487	1089	884	961	1142	1394	1018	1574	1055
AT1G07760	0	0	0	0	0	0	0	0	0	0	0	0	0	1	0	0	0	0	0	0	0	0	0	0	0	0	0	1	0	0	0
AT1G07770	6423	5099	4543	4246	4855	4569	4906	5166	4836	3325	4001	5404	4561	4147	5569	4685	2856	4705	3937	4263	5355	4609	3604	5027	3779	5452	3897	4270	3593	3895	4207
AT1G07780	535	423	417	380	517	337	475	492	421	231	278	477	195	234	373	276	200	425	351	392	357	297	275	404	172	372	181	275	162	255	218
AT1G07790	1499	1208	1094	1044	1157	1033	1178	865	966	655	645	932	621	732	960	755	973	1141	998	1007	1218	989	875	935	696	978	809	723	651	762	568
AT1G07795	0	0	0	0	0	0	0	6	0	0	1	0	0	0	1	0	0	0	2	0	0	0	0	1	0	0	2	0	9	0	1
AT1G07800	0	0	0	0	0	0	0	0	0	0	0	0	0	0	0	0	0	0	0	0	0	0	0	0	0	0	0	0	0	0	0
AT1G07810	1396	1270	1162	1477	1306	1348	1448	1680	1548	1657	1374	1583	2368	1853	2314	1883	1910	1569	1484	1855	1887	1510	2745	1780	2328	1997	2033	2068	2217	1863	2255
AT1G07820	1844	1618	1421	1590	1568	1317	1613	1342	1342	1141	1413	1676	1566	1308	1988	1441	1505	1600	1387	1565	1668	1656	1210	1450	1646	1846	1453	1337	1525	1361	1281
AT1G07830	390	372	361	363	412	354	377	359	313	295	291	452	320	258	464	352	282	329	377	370	394	424	374	364	352	425	334	290	291	420	320
AT1G07840	890	747	822	834	714	666	784	852	816	548	700	951	793	612	956	736	447	661	632	661	781	615	679	757	570	768	702	703	456	680	654
AT1G07850	0	4	0	0	4	0	2	0	0	0	0	0	0	0	2	0	0	0	2	0	6	0	0	0	2	0	1	1	0	0	4
AT1G07870	210	182	178	327	199	395	293	323	367	465	310	413	1004	1053	564	517	917	311	424	586	716	285	856	625	1304	636	969	804	1735	884	811
AT1G07860	0	0	0	0	0	0	0	0	0	0	0	0	0	0	0	0	0	0	0	0	0	0	0	0	1	0	0	0	0	0	0
AT1G07880	125	115	120	106	126	81	123	75	109	84	87	177	68	100	122	99	73	93	86	169	111	99	74	127	104	174	96	85	109	129	118
AT1G07885	3	1	2	5	0	6	3	3	0	7	8	5	10	9	11	8	9	13	15	18	4	9	16	8	9	29	7	7	17	15	9
AT1G07890	31798	27236	21177	22530	18236	29281	19525	16606	25793	22836	19438	15818	42523	30922	31004	23500	53546	40248	26161	38298	27111	24511	39200	40070	59613	50413	26900	37433	54433	29561	44106
AT1G07900	7	17	33	80	15	52	173	190	201	350	260	73	1048	382	381	370	806	48	47	96	84	48	247	280	1178	325	222	404	1078	615	429
AT1G07902	81	59	58	83	79	66	95	74	63	69	58	97	80	77	93	91	60	78	65	63	75	74	75	68	83	83	77	56	60	96	54
AT1G07901	1	2	5	6	2	7	3	2	5	6	1	9	11	1	8	4	4	3	3	3	4	2	5	4	5	3	2	6	0	7	2
AT1G07910	1334	1063	1215	1212	1112	994	1045	1083	1122	861	911	1103	856	859	1086	1140	662	877	793	799	1156	702	870	978	628	909	813	743	574	713	614
AT1G07920	11403	9407	9886	10576	10642	10344	11301	11166	11917	10473	10363	13502	14047	11374	14375	13033	8090	8979	9345	10371	11079	10807	11509	11835	11455	14583	10544	11471	11770	12745	11325
AT1G07930	14832	12601	14198	13656	14063	13780	15211	15114	14403	11661	12274	14620	15953	12872	17372	14567	10298	11800	12793	13584	15515	12280	16578	14074	12787	16238	12122	13133	13083	14290	13829
AT1G07940	8967	7367	7963	7893	8359	8118	8996	8378	9386	7788	8017	10306	11040	9318	11792	10210	6566	7185	7411	7994	9337	7861	9421	9317	8876	10757	8031	8797	9390	9556	9139
AT1G07950	304	254	311	322	280	285	331	297	411	428	404	493	540	452	576	435	274	286	300	295	347	331	329	372	545	643	495	369	462	474	530
AT1G07960	486	373	421	503	427	439	509	546	519	536	592	789	890	718	873	627	588	482	555	536	659	543	778	601	904	858	604	677	832	737	800
AT1G07970	566	542	457	521	517	427	517	526	559	468	422	577	473	484	593	511	368	444	435	353	531	381	353	532	421	531	464	455	315	479	457
AT1G07980	403	344	357	512	449	471	469	430	424	382	396	475	548	476	586	484	452	396	458	428	574	469	546	408	540	561	523	499	498	540	487
AT1G07985	0	0	0	0	1	0	0	0	0	0	0	0	1	1	0	0	2	0	0	1	0	0	0	0	0	0	1	4	0	0	0
AT1G07990	1544	1423	1471	2059	1576	1638	1934	1912	1869	2023	1748	1994	2903	2049	2719	2283	2229	1902	1861	1891	1931	1932	2448	1939	2684	2428	2224	2059	2457	2302	2263
AT1G08000	538	456	379	379	415	389	455	362	437	412	375	499	329	387	411	378	306	444	347	363	434	356	347	423	429	455	387	290	327	377	388
AT1G08005	31	27	32	16	17	7	29	6	4	5	3	16	0	2	4	1	0	17	4	8	7	18	0	7	1	1	0	3	1	1	0
AT1G08010	574	581	466	483	483	398	488	412	559	477	405	630	363	504	496	439	472	571	591	650	596	522	566	772	549	694	755	471	566	549	623
AT1G08030	387	319	244	379	266	296	302	339	587	540	427	644	507	493	596	553	247	294	256	305	298	279	284	518	366	454	461	475	315	486	412
AT1G08035	6	3	1	0	1	1	5	10	5	6	1	7	3	1	3	4	2	6	2	9	1	0	1	2	1	1	1	8	0	5	1
AT1G08040	1467	1209	982	1306	1316	1048	1186	903	817	831	535	915	727	806	822	628	1247	1456	1420	1465	1685	1142	1334	745	552	663	760	673	602	819	573
AT1G08050	217	198	416	834	331	1202	851	1695	954	1949	2228	525	4086	3795	2885	2966	3696	1577	2007	2546	2692	1577	3438	2083	7063	3771	2426	2488	7158	2217	4933
AT1G08060	1158	1196	1200	1391	1148	1107	1330	1352	1239	1262	1072	1354	1419	1311	1454	1356	1284	1309	1174	1240	1404	1294	1541	1357	1519	1549	1414	1299	1346	1208	1429
AT1G08065	0	0	0	0	0	0	0	0	0	0	0	0	0	0	0	0	0	0	0	0	0	0	0	0	0	0	0	0	0	0	0
AT1G08070	45	37	53	67	44	52	55	51	55	37	28	64	76	55	94	51	34	36	49	41	32	37	66	55	48	67	43	54	55	55	47
AT1G08080	0	0	0	3	0	2	0	0	0	1	1	1	0	2	0	0	1	0	0	0	0	1	0	0	0	0	0	0	0	0	0
AT1G08090	35	26	76	40	36	40	94	60	3	15	111	23	116	7	102	110	54	71	21	20	47	105	119	17	36	149	101	39	8	66	115
AT1G08100	0	0	0	0	0	0	0	0	0	1	0	0	0	0	0	0	0	0	0	0	0	0	0	0	0	0	0	0	0	0	0
AT1G08105	0	0	0	0	0	0	0	0	0	0	0	0	0	0	0	0	0	0	0	0	0	0	0	0	0	0	0	0	0	0	0
AT1G08110	3034	2901	2717	3252	3017	2761	3267	2579	3129	2778	2231	3306	2739	2646	3184	2757	2618	2899	2822	2597	3196	2744	2882	2905	2366	3020	2686	2545	2311	2978	2097
AT1G08115	10	15	10	11	12	18	17	8	16	29	8	25	7	24	10	4	8	12	9	14	18	12	5	15	19	20	12	15	4	21	5
AT1G08120	2	4	3	1	1	0	1	1	2	2	3	2	1	2	2	2	0	4	0	1	2	0	0	0	0	3	1	1	1	0	2
AT1G04643	0	0	0	0	0	0	0	0	0	0	0	0	0	0	0	2	0	1	0	0	0	0	0	0	1	0	0	1	0	0	2
AT1G08125	593	521	553	604	526	452	583	515	550	519	508	633	563	527	735	616	486	569	414	559	564	462	488	593	542	615	542	542	516	560	523
AT1G08130	1242	1212	1136	1126	1164	922	1297	1113	1187	1019	866	1306	836	837	1214	1073	724	1174	912	942	985	875	759	1131	844	1044	841	890	731	801	850
AT1G08135	0	0	0	1	0	0	0	0	0	0	0	0	0	0	0	0	0	0	0	0	0	0	0	0	0	0	0	0	0	0	0
AT1G08140	0	0	0	0	0	0	0	0	0	0	0	0	0	0	0	0	0	0	1	0	0	0	0	0	0	0	0	0	0	3	0
AT1G08150	0	0	0	0	0	0	0	0	0	0	0	0	0	0	0	0	0	0	0	0	0	0	0	0	0	1	0	0	0	0	0
AT1G08160	223	274	155	165	250	167	124	157	171	101	125	169	68	103	138	185	207	207	159	201	204	99	41	281	215	195	102	125	119	43	82
AT1G08165	37	45	52	23	57	25	37	36	66	40	24	65	31	34	57	38	30	58	31	25	35	45	7	41	42	46	32	21	27	20	28
AT1G08170	3	1	2	0	0	0	0	0	0	0	1	5	2	3	2	0	0	1	2	1	0	0	0	3	1	0	4	1	1	3	0
AT1G08180	50	42	39	63	66	44	64	53	44	61	49	91	91	62	82	89	54	38	38	96	51	72	41	68	40	86	91	87	60	48	57
AT1G08190	5469	4962	4851	5867	5003	4764	5451	4685	4576	3982	3957	5350	5046	5560	5642	4716	5379	4627	5010	5075	6361	4588	5067	4333	3588	4130	5015	4294	4488	4473	3960
AT1G08200	10160	9417	7731	8370	8985	8642	8376	6734	9419	8159	7044	9738	8374	9826	8406	7350	14543	14332	16870	18460	19662	11710	20326	17568	11419	16579	22621	14631	19669	19691	17723
AT1G08210	310	283	266	363	244	299	311	305	307	321	297	440	419	302	468	441	272	269	343	419	370	285	369	425	310	411	447	379	280	476	377
AT1G08220	192	150	190	157	193	183	199	174	231	186	182	214	214	152	304	245	163	201	240	211	233	225	236	226	300	329	238	224	257	289	242
AT1G08230	144	178	157	118	213	107	119	166	118	144	90	203	285	198	255	189	183	199	205	265	208	135	367	162	128	133	286	300	207	322	218
AT1G08240	0	0	0	0	0	0	0	0	0	0	0	0	0	0	0	0	1	0	0	0	0	0	0	0	0	0	0	0	0	0	0
AT1G08250	834	787	861	850	812	611	851	734	1107	843	673	767	774	675	940	796	1484	1139	1304	1274	1266	913	1939	1197	901	1177	1597	1059	1458	1402	1175
AT1G08260	894	714	698	778	780	597	787	713	659	675	820	820	978	592	1023	805	517	629	538	705	620	515	539	792	701	612	571	648	580	702	649
AT1G08270	29	16	13	36	15	16	20	17	36	36	19	40	30	32	30	19	29	36	45	48	42	31	53	46	57	47	43	41	43	32	37
AT1G08280	249	283	321	278	301	187	342	212	287	252	214	350	136	188	274	234	125	243	228	225	187	212	162	289	140	238	166	172	107	179	175
AT1G08290	27	41	27	39	10	26	31	41	45	76	35	38	163	102	76	64	178	71	61	79	78	58	110	153	294	159	127	99	312	102	138
AT1G08300	57	107	87	130	96	93	127	129	138	128	88	173	168	174	155	139	139	121	138	142	161	181	189	157	247	295	274	166	260	196	251
AT1G08310	15	9	8	10	4	5	6	14	3	13	2	13	71	6	13	9	5	12	9	7	6	10	21	14	14	7	15	36	21	10	17
AT1G08315	167	181	239	301	182	279	275	326	271	250	232	305	363	389	411	408	328	257	295	309	367	327	547	266	415	383	516	354	475	379	447
AT1G04647	14	12	8	15	21	21	21	18	19	22	12	24	16	24	12	19	18	24	29	25	42	30	21	19	26	21	31	15	42	22	25
AT1G08320	1	0	2	4	0	2	2	3	4	4	0	1	30	4	23	3	1	1	1	8	2	7	17	1	1	0	2	29	1	15	10
AT1G04653	0	0	0	0	0	0	0	0	0	0	0	0	0	0	0	0	0	0	0	0	0	0	0	0	0	0	0	0	0	0	0
AT1G08340	59	80	48	46	49	60	47	35	47	21	41	27	25	27	34	27	54	51	35	60	54	37	28	68	41	34	16	17	33	12	21
AT1G08350	274	268	323	290	249	247	347	326	282	323	263	353	389	360	438	367	239	298	260	269	349	293	296	343	374	351	267	269	286	355	383
AT1G08360	8639	7116	6664	5893	7366	6737	7115	6838	7312	5265	5573	8117	6285	5717	7321	6343	3890	6355	5341	6075	6849	5918	4923	7191	4984	7434	4918	5795	4911	5591	5588
AT1G08370	1247	1097	1134	1304	1184	1072	1368	1280	1276	1360	1192	1373	1887	1436	1649	1462	1511	1270	1296	1475	1539	1342	2033	1467	1990	1711	1680	1447	1679	1342	1938
AT1G08380	50592	49619	48476	51001	44812	40233	52482	37471	48248	40520	31133	45490	18464	35255	38497	34415	30170	46997	37044	28774	45028	46193	20923	41988	28183	40244	36563	21445	19877	24996	21439
AT1G08390	123	139	89	98	97	80	122	56	143	107	76	165	67	102	141	105	62	95	90	60	81	107	39	103	68	100	85	50	57	71	74
AT1G08400	210	224	245	323	224	304	264	285	299	311	222	292	371	361	409	328	263	311	306	276	317	299	386	288	372	308	349	255	344	327	323
AT1G08410	686	592	569	509	648	485	580	651	865	715	661	861	878	658	966	884	410	533	548	609	557	583	652	936	830	1081	799	859	661	902	987
AT1G08420	3783	3695	3426	4686	3556	4106	4105	4065	4210	4376	3578	3944	5025	4897	4574	4028	4897	4335	4002	4136	5199	4009	5287	4282	5683	4570	4681	4204	5472	4203	4343
AT1G08430	7	6	0	0	3	5	2	0	0	6	0	5	0	0	1	2	0	3	0	1	1	0	0	12	0	0	0	1	0	0	3
AT1G08440	12	9	1	3	11	10	3	7	0	5	1	3	0	1	0	5	10	1	4	4	12	3	1	2	0	0	3	5	4	4	2
AT1G08450	4573	3512	6843	15574	6710	15044	11737	16625	15385	28906	24469	14179	48484	33979	32817	33101	26713	11436	20792	19272	21314	20168	26074	23853	55695	38830	28082	29996	49906	33442	36265
AT1G08460	568	559	609	717	521	609	795	801	1050	1270	897	949	1500	1144	1403	1367	797	635	795	778	807	827	877	1256	1518	1371	1320	1139	1254	1444	1272
AT1G08465	459	477	311	309	368	294	300	276	417	406	262	314	377	336	403	348	354	441	229	311	404	183	232	381	414	245	244	250	324	256	263
AT1G08470	1128	1070	1030	939	1052	873	1053	755	1040	857	794	1064	823	885	1081	886	672	923	763	712	1042	678	505	992	629	917	872	699	601	750	603
AT1G08480	2013	1808	1766	1979	1863	1940	1847	1690	1892	1917	1780	2069	2418	2093	2443	2001	1833	1868	1719	1829	2097	1856	2119	1988	2169	2178	1722	1915	2113	1946	1889
AT1G08490	2910	2742	2454	2441	2558	2257	2617	2728	2931	2632	2245	3170	2313	2429	2934	2336	1983	2707	2117	1870	2569	2198	1752	2776	2237	2579	2081	2119	1907	2084	2025
AT1G08500	22	18	16	22	21	20	21	8	24	25	17	36	21	37	15	9	39	25	17	37	47	12	13	34	33	21	23	20	45	15	24
AT1G08510	4567	4611	4029	5122	4006	4562	4592	4625	4797	5039	3559	5404	5228	6047	5181	4606	4665	4160	4875	4822	6100	4604	5981	5142	4870	4897	6654	4446	6080	5353	5639
AT1G08520	14884	13188	11629	10237	12420	10791	11866	9874	13787	10862	9543	13064	6955	10450	11920	9554	6392	11918	8457	8285	11791	10020	5291	12981	8509	10955	9198	8130	7233	7805	7895
AT1G08530	677	584	566	506	588	508	530	538	663	667	698	793	667	799	736	624	540	642	533	443	694	499	458	672	744	658	575	504	610	514	485
AT1G08540	8598	8331	7516	6400	7458	6547	6900	6148	7324	5365	5677	6754	3312	5108	6538	4803	4375	7327	4827	4210	6913	5547	2825	6020	3217	5330	4033	3676	2913	3636	2960
AT1G08550	6904	6086	5895	5323	5261	4462	5493	4373	5283	4520	3721	4904	2373	3399	4065	3459	3507	5685	3615	2916	4553	4389	2204	4204	2440	3955	3567	2436	1968	2756	2125
AT1G08560	432	383	212	268	362	206	224	138	142	77	137	225	140	122	158	155	182	283	181	471	290	187	95	279	104	156	96	142	120	79	138
AT1G08570	2593	2486	2359	3150	1731	1755	3188	3293	3625	4453	2263	3486	3315	2602	3236	3322	2206	3221	2436	1992	1787	3125	2763	3666	2816	3765	5437	2614	2237	3474	3389
AT1G08580	1017	762	807	781	850	822	866	987	959	655	658	1152	897	733	1047	847	436	795	623	765	733	658	841	884	725	1047	707	782	681	788	940
AT1G08590	2	3	1	1	2	2	1	2	0	4	1	6	0	2	0	0	0	3	2	2	1	2	0	5	3	0	1	0	4	3	0
AT1G08592	228	259	199	238	217	255	248	191	266	156	173	267	208	238	213	201	164	185	183	186	216	206	169	219	188	223	203	189	180	196	161
AT1G08600	1094	1056	1084	1335	1079	971	1214	1156	1234	1377	1128	1478	1881	1218	1617	1525	1130	964	1029	1197	1127	939	1287	1275	1506	1442	1287	1395	1269	1505	1235
AT1G08610	194	183	228	174	192	187	212	240	253	129	133	346	136	138	208	192	46	156	143	164	145	143	112	224	79	266	123	151	38	184	162
AT1G04657	0	1	0	0	0	0	0	0	0	0	0	0	0	0	0	0	0	0	0	0	0	0	0	0	0	0	0	0	0	0	0
AT1G08620	1433	1563	1336	1735	1609	1402	1653	1727	1765	1821	1385	1791	2166	1786	2160	1729	1884	1744	1745	1820	1972	1690	2388	1764	2207	1831	2119	1866	2285	1994	2185
AT1G08630	1	0	0	3	8	6	4	156	1	1	10	11	51	17	10	23	19	4	3	5	6	5	99	17	10	12	26	22	10	15	21
AT1G08640	3058	2560	2618	2091	2545	2271	2249	2164	4470	3122	3386	5276	2953	3577	4671	3493	1267	2416	2020	1764	2534	2067	1458	3906	2965	4297	3290	3052	2808	3565	3083
AT1G08645	1	0	0	2	0	1	0	0	1	0	1	0	2	2	2	3	0	0	1	0	1	0	1	2	0	0	6	0	2	2	5
AT1G08650	1255	1316	1673	1962	1261	1602	2146	2835	3567	4160	3169	2678	6899	4759	5935	5515	4667	3286	3146	2816	2471	3448	4743	4336	8479	7365	5884	5380	9132	6782	6013
AT1G08660	1300	1202	1099	1329	1142	995	1236	1011	1131	1009	846	1406	1026	1036	1332	1175	718	942	935	1019	1069	1129	813	1148	820	1193	1099	874	644	1135	883
AT1G08670	0	0	0	0	0	0	0	0	0	0	0	0	0	0	0	0	0	0	0	0	0	0	0	0	0	0	0	0	0	0	0
AT1G08680	1155	1192	1116	1407	1163	1019	1421	1359	1141	1144	940	1282	1414	1142	1329	1251	1079	1126	1126	1252	1250	1105	1178	1057	873	1161	1136	1025	904	1141	1060
AT1G08695	0	0	0	0	0	0	0	0	0	0	0	0	0	0	0	0	0	0	1	0	0	1	0	0	0	0	0	0	0	0	0
AT1G08700	792	706	969	1109	933	786	1025	1262	978	1217	1087	1127	1587	1004	1579	1387	694	823	835	854	891	985	1055	1052	1257	1305	1066	987	961	1176	1195
AT1G08710	294	233	220	297	223	281	334	361	268	315	270	349	426	290	412	358	218	260	271	321	297	309	409	335	339	442	357	336	320	452	385
AT1G08720	696	672	788	1076	724	729	1085	1154	1201	1395	1191	1003	1695	1426	1809	1542	1297	1091	1032	1245	1134	1096	1495	1373	2077	1551	1365	1480	1595	1563	1638
AT1G08730	63	92	48	36	42	36	51	25	24	20	11	35	1	15	21	20	34	49	25	22	26	20	0	20	8	11	7	13	4	7	6
AT1G08735	0	0	0	0	0	0	0	0	0	0	0	0	0	0	0	0	0	0	0	0	0	0	0	0	0	0	0	0	0	0	0
AT1G08740	0	0	0	0	0	0	0	0	0	0	0	0	0	0	0	0	0	0	0	0	0	0	0	0	0	0	0	0	0	0	0
AT1G08750	493	395	376	370	367	339	419	360	443	421	328	500	572	460	557	491	361	438	356	366	417	378	410	450	478	378	413	379	361	385	383
AT1G08760	596	602	511	758	619	599	679	717	588	594	598	690	878	771	855	797	623	550	578	658	688	582	686	668	689	680	717	687	634	723	687
AT1G08770	375	296	414	541	381	420	511	456	364	361	321	334	586	473	482	447	621	444	638	677	667	515	861	456	505	563	606	448	566	536	572
AT1G08780	450	394	314	399	355	385	335	367	391	354	322	434	371	340	458	334	361	378	316	389	419	373	377	443	432	442	387	364	386	375	373
AT1G08790	0	0	0	0	0	0	0	0	0	0	0	0	0	0	0	0	0	0	0	0	0	0	0	0	0	0	0	0	0	0	0
AT1G08800	361	341	527	721	453	591	733	619	624	733	765	929	2000	1552	1480	1265	1014	1112	1684	2031	1493	1067	3473	1661	2058	1596	3525	1866	2632	2479	3305
AT1G08810	442	449	309	315	373	370	436	316	266	362	215	396	204	243	371	309	302	582	350	339	442	513	280	334	267	397	365	206	270	289	289
AT1G08820	984	870	919	1408	1124	1148	1311	1397	1280	1543	1276	1386	2362	1740	2026	1741	2057	1553	1785	2176	1918	1766	3521	1776	2705	2292	2462	1903	2583	2309	2838
AT1G04667	0	0	0	0	0	0	0	0	0	0	0	0	0	0	0	0	0	0	0	0	0	0	0	0	0	0	0	0	0	0	0
AT1G08830	17816	16442	16275	17340	19029	20365	22182	21034	15962	13424	15178	12542	32922	27334	21053	16115	26162	18639	15218	25396	27164	20498	29419	19155	27710	23617	12074	19166	33251	14400	20463
AT1G08840	473	384	372	321	306	275	272	306	343	236	274	357	236	215	309	329	145	338	218	250	304	303	182	304	171	248	225	156	136	202	202
AT1G08845	123	110	131	168	125	107	171	145	132	149	118	188	147	126	184	118	127	122	147	149	159	147	135	163	137	190	146	117	117	163	143
AT1G08860	3	1	3	5	4	14	6	10	24	46	60	6	80	97	81	53	105	26	19	80	33	20	159	34	173	89	29	39	195	60	122
AT1G08870	0	0	0	0	0	0	0	0	0	0	0	0	0	0	0	0	0	0	0	0	0	0	0	0	0	0	0	0	0	0	0
AT1G08880	3010	2303	2577	2629	2646	2413	2726	2414	2740	2079	2280	2474	2691	2309	3374	2618	2669	3346	3074	3078	3001	3127	3314	2522	3021	3344	3003	2702	2832	2773	2831
AT1G08890	215	162	165	232	168	126	186	128	198	157	144	249	197	227	208	218	128	223	342	375	283	148	308	209	235	270	376	226	265	240	365
AT1G08900	483	549	666	825	505	394	854	965	691	952	660	828	936	500	968	862	545	484	434	484	402	649	506	595	605	735	653	622	420	697	655
AT1G08910	840	730	676	855	631	611	789	797	901	762	593	1056	859	678	864	844	620	556	531	698	614	621	616	907	753	942	706	782	608	706	740
AT1G04673	0	0	0	0	0	0	0	0	0	0	0	0	0	0	0	0	0	0	0	0	0	0	0	0	0	0	0	0	0	0	0
AT1G04677	0	1	0	1	0	0	0	0	0	0	0	0	0	0	0	0	0	0	1	0	0	0	0	0	0	0	0	0	1	1	0
AT1G04683	0	0	0	0	0	0	0	0	1	0	0	0	4	0	0	0	1	0	0	0	0	0	0	0	0	0	0	0	0	0	0
AT1G08920	191	244	88	98	136	116	129	259	283	430	186	295	934	412	348	262	1487	437	414	590	509	259	1041	819	611	640	802	1852	1183	1003	1076
AT1G08930	2518	3992	4682	6008	3353	5149	6132	8140	6592	8062	10297	6255	10859	8104	11390	11391	9084	11153	11627	11803	9225	12361	16331	8804	16435	10165	10466	6913	11033	7455	17942
AT1G08940	86	97	91	227	106	149	215	246	210	296	287	195	906	406	576	459	322	164	152	460	213	308	1271	333	811	601	564	633	854	608	882
AT1G08950	0	0	0	0	0	0	0	0	0	0	0	0	1	0	3	0	0	0	0	0	0	0	0	0	0	0	0	0	1	0	0
AT1G08960	476	431	430	496	438	419	467	406	469	436	387	565	452	509	494	470	400	485	448	447	590	464	522	499	456	483	484	431	427	403	467
AT1G08970	1003	956	864	1056	949	983	1223	1108	1234	1288	880	1238	1413	1301	1410	1340	1162	1008	1030	1105	1086	1027	1220	1257	1317	1386	1189	1149	1186	1350	1241
AT1G08980	2349	2269	2294	1781	1833	1467	2001	1544	2477	2068	1591	2434	1340	1596	2143	1768	1196	2101	1471	1281	1862	1724	1133	2255	1289	1795	2202	1256	1067	1584	1259
AT1G08985	0	0	0	0	0	0	0	0	0	0	0	0	0	0	0	0	0	0	0	0	0	0	0	0	0	0	0	0	0	0	0
AT1G08990	0	0	0	0	0	0	0	0	0	0	0	0	0	0	0	0	0	0	0	0	0	0	0	3	1	0	0	2	0	0	0
AT1G09000	173	163	185	225	171	168	197	149	101	91	151	123	214	94	164	136	189	200	202	214	212	192	191	116	128	150	114	96	129	83	90
AT1G09010	2811	2676	2802	2972	2496	2160	2862	2443	2912	2451	2046	2707	2478	2168	3001	2420	1907	2242	1880	2158	2437	2095	2015	2354	1399	2162	2161	2018	1286	2156	1655
AT1G09020	2605	2372	2121	2387	2338	2194	2281	2201	2460	2392	2299	2493	2932	2871	2995	2596	2732	2644	2387	2489	2976	2133	2682	2714	3216	2895	2522	2458	2923	2293	2658
AT1G09030	0	0	0	0	0	0	0	0	0	0	0	0	0	0	0	0	0	0	0	0	0	0	0	0	0	0	0	0	0	0	0
AT1G09040	233	246	256	315	224	274	296	321	210	227	148	207	258	239	269	256	219	295	232	272	287	254	260	191	247	224	193	205	194	268	155
AT1G09050	145	134	172	181	129	151	158	164	220	239	205	241	277	254	269	233	232	169	179	153	214	167	214	237	377	263	222	240	281	225	233
AT1G09060	1443	1473	1408	1705	1433	1354	1756	1726	1906	1946	1485	1831	1978	2015	2264	1982	1664	1552	1326	1352	1695	1550	1581	1737	1907	2120	1689	1713	1840	1862	1841
AT1G09070	2305	2620	3523	4640	2479	4360	3769	4736	5242	5366	4985	4333	8673	10848	7503	7750	10505	6979	7572	6722	9151	5812	13749	8176	13932	9771	13287	10380	18267	10619	15056
AT1G09080	288	194	334	716	307	700	921	2097	1151	2867	2191	487	4136	1758	1734	1902	3432	757	908	1178	572	670	2690	2903	11024	6037	1153	1034	9178	1530	2167
AT1G09090	0	0	0	0	0	0	0	0	0	0	0	0	2	0	1	0	1	3	0	0	0	0	1	0	0	0	0	0	0	0	0
AT1G09100	1111	972	937	1013	1017	878	970	983	837	795	1043	962	1481	1059	1462	1239	1609	948	869	1089	1224	741	1194	852	1456	1085	959	1047	849	974	1012
AT1G09110	0	0	0	0	1	0	0	0	0	0	0	0	0	0	1	0	0	0	0	0	0	0	0	0	0	0	0	0	0	0	0
AT1G09130	9838	9040	8228	9091	8854	8652	9252	9102	10046	8766	7912	9734	8336	8526	10669	8519	9304	9439	8497	7710	10605	9007	8560	10122	9363	9740	9421	7985	8246	8678	7796
AT1G09140	2084	1962	1977	2591	2022	2172	2577	2580	2372	2327	1893	2869	2992	2506	2964	2539	2394	1984	2397	2674	2664	2864	3052	2027	2596	3246	2544	2520	2817	2977	2704
AT1G09150	1361	1316	1054	1210	1237	1073	1184	1021	1268	990	899	1286	1176	1106	1388	1119	991	1160	961	1114	1412	1040	973	1192	978	1054	964	929	896	1051	846
AT1G09155	0	0	2	3	0	0	0	0	1	4	0	4	1	0	0	3	0	0	1	2	0	0	2	3	1	0	9	2	2	16	3
AT1G09157	0	1	0	0	0	1	0	0	2	0	0	0	0	1	1	0	2	2	0	0	2	0	0	4	2	0	0	1	0	0	1
AT1G09160	1039	1085	912	1059	942	993	867	889	888	738	572	1133	613	844	819	723	621	867	713	738	1130	735	610	822	667	721	637	558	598	574	537
AT1G09170	15	18	15	56	28	33	72	93	7	14	4	17	4	5	9	3	75	11	23	64	18	42	86	12	0	0	4	9	0	1	3
AT1G09176	0	0	0	0	0	0	0	1	0	0	0	1	2	3	0	0	3	1	1	1	0	0	5	1	2	0	2	0	1	1	2
AT1G09180	49	33	33	60	49	64	60	32	31	21	30	40	54	61	42	28	233	87	224	225	171	73	447	58	90	56	89	84	130	129	57
AT1G09190	100	76	82	93	73	70	99	97	121	103	94	127	165	96	143	119	100	99	95	69	95	111	114	145	148	126	118	124	126	143	116
AT1G09195	279	299	284	421	336	385	432	438	355	434	424	466	663	474	528	543	395	391	422	442	451	490	446	415	476	499	454	425	492	491	458
AT1G09200	3157	2439	2774	2722	2819	2513	2839	2154	2603	1809	2718	2487	2967	2243	3769	2816	3180	3004	2749	2683	3078	2770	2110	2854	3046	3030	2538	2354	2894	2226	2207
AT1G09210	8357	6461	6750	8654	5848	6964	7979	11487	8193	13384	12506	6369	18322	9315	15423	12597	10113	6827	6789	7247	7528	7774	12051	11207	24302	19942	8666	8151	16735	10756	11850
AT1G09220	31	38	39	44	30	23	37	34	54	45	32	69	75	62	67	68	34	38	42	45	35	27	59	72	53	86	55	75	40	89	52
AT1G09230	400	431	326	344	333	312	393	396	337	254	200	394	314	323	383	248	273	358	292	338	310	281	213	316	234	348	196	286	226	239	234
AT1G09240	352	320	275	352	229	466	272	297	386	261	235	215	214	344	412	204	334	537	229	298	310	143	231	349	226	323	181	249	235	131	172
AT1G09245	0	0	0	0	0	0	0	0	0	0	0	0	0	0	0	0	0	0	0	0	0	0	0	0	0	0	0	0	0	0	0
AT1G04693	0	0	0	0	0	0	0	0	0	0	0	0	0	0	0	0	0	0	0	0	0	0	0	0	0	0	0	0	0	0	0
AT1G04687	0	0	0	0	0	0	0	0	0	0	0	0	0	0	0	0	0	0	0	0	0	0	0	0	0	0	0	0	0	0	0
AT1G09250	357	409	291	296	321	234	340	436	482	509	293	572	314	215	300	325	316	323	308	310	352	307	450	485	409	511	398	369	424	385	428
AT1G09260	0	0	0	0	0	0	0	0	0	0	0	0	0	0	0	0	0	0	0	0	0	0	0	0	0	0	0	0	0	0	0
AT1G09270	1831	1771	1554	1961	1805	1761	1980	1938	2166	2211	2131	2268	3113	2407	3001	2643	2574	2165	2116	2301	2522	1981	2986	2637	3440	2944	2803	2648	3512	2736	3347
AT1G09280	427	473	424	573	431	399	522	531	536	471	383	649	590	492	616	543	412	377	390	427	445	450	459	498	475	503	561	507	397	550	438
AT1G09290	408	358	371	355	322	372	428	390	340	304	276	331	331	252	331	324	236	306	270	248	323	322	296	243	191	346	248	271	147	342	288
AT1G09300	266	208	262	360	232	230	313	343	233	326	325	372	549	335	504	451	257	217	226	324	280	264	409	310	396	412	307	371	366	458	450
AT1G09310	40446	34843	28982	36387	34941	35092	33433	23421	54172	37740	22004	42557	16473	37037	29753	28637	20630	33519	25940	24352	34094	22622	19621	34123	15685	30219	25254	20094	21321	24738	18285
AT1G09320	230	180	237	241	197	205	255	266	244	225	202	288	292	201	313	266	263	233	246	255	233	248	267	244	305	334	304	246	275	259	267
AT1G09330	933	840	863	925	790	916	996	1020	1047	1159	1005	1144	1784	1397	1518	1217	1286	1194	1293	1216	1385	1175	1728	1259	2029	1545	1253	1201	1825	1292	1729
AT1G09340	87709	88904	77555	67740	75759	73367	78434	59633	88837	64360	55852	76366	28024	56864	63144	49971	42546	85004	55534	41736	69952	59677	28867	71816	43151	68967	45961	42935	37764	41713	36223
AT1G09350	4	2	0	4	0	0	2	0	0	0	5	4	0	4	0	10	47	47	75	69	26	17	35	33	49	36	103	20	56	28	63
AT1G09360	0	0	0	0	0	0	0	0	0	0	0	0	0	0	0	0	0	0	0	0	0	0	0	0	0	0	0	0	0	0	0
AT1G09370	0	0	0	0	0	0	0	0	1	0	0	0	0	0	0	0	1	0	0	0	1	0	0	0	2	0	0	0	0	0	1
AT1G09380	0	0	0	0	0	1	5	1	0	0	0	0	0	0	1	1	0	0	0	0	1	0	2	0	0	0	0	1	0	0	14
AT1G09390	67	73	58	101	47	50	77	100	259	223	153	247	172	226	254	216	74	92	81	98	84	45	88	273	169	167	239	147	141	251	174
AT1G04697	0	0	0	0	0	0	0	0	0	0	0	0	0	0	0	0	0	0	0	0	0	0	0	0	1	0	0	0	0	0	0
AT1G09400	0	0	0	2	0	3	1	8	1	8	15	5	43	9	30	23	0	0	1	0	0	0	1	0	17	15	18	21	9	20	17
AT1G09410	48	40	46	34	26	37	41	33	32	34	43	63	76	31	55	51	19	19	31	54	26	26	38	66	43	56	46	63	53	58	58
AT1G09415	431	344	487	675	362	320	629	554	281	293	294	529	337	205	424	329	312	304	341	421	395	597	392	266	131	238	260	257	135	253	191
AT1G09420	1861	1653	1887	2120	1908	1716	2171	2370	123	156	150	211	224	165	264	264	1333	1677	1577	1965	2104	1998	2059	159	190	181	123	223	159	211	175
AT1G09421	69	43	35	41	32	25	62	48	8	10	9	21	14	1	14	9	30	25	34	25	39	49	28	8	1	10	9	6	15	9	5
AT1G09430	1878	1687	2155	2813	2113	2382	2975	3536	2550	3113	3138	2616	4913	3406	4658	4128	2915	2222	2460	3333	3239	3252	5242	2924	4237	4208	3175	3490	4158	3324	4736
AT1G09440	329	325	320	347	328	280	319	231	396	275	260	429	171	227	408	295	137	246	168	178	236	213	129	315	153	229	207	192	109	154	146
AT1G09450	64	55	39	49	85	31	38	28	27	20	28	50	70	22	34	29	29	42	24	43	43	25	18	51	17	16	12	45	30	8	17
AT1G09460	17	32	33	26	31	15	46	32	21	19	23	7	32	22	32	24	13	26	28	39	25	37	66	27	12	26	25	11	13	14	17
AT1G09470	110	103	66	53	87	45	65	32	32	16	45	75	27	41	60	36	57	66	68	105	76	37	36	53	25	38	39	40	39	22	31
AT1G09480	36	15	32	45	18	29	72	96	53	69	58	57	227	24	168	91	40	16	31	63	21	56	119	39	28	39	76	186	14	174	76
AT1G09483	0	0	0	0	0	0	0	0	0	3	2	4	0	0	1	1	0	0	0	0	0	0	0	0	1	3	0	0	0	0	0
AT1G09486	5	16	6	10	6	7	20	12	45	37	38	50	62	37	50	29	18	13	5	5	4	5	12	28	72	65	51	30	45	57	48
AT1G09490	1058	1061	1051	1043	985	895	1014	937	1418	1198	1215	1509	863	1127	1197	991	723	854	733	608	849	633	541	1132	696	1104	815	850	710	845	652
AT1G09500	102	115	101	105	53	121	135	363	288	145	124	230	111	110	156	76	161	106	135	36	90	100	178	171	85	175	164	814	94	96	168
AT1G09510	0	0	0	0	0	0	0	0	0	0	0	0	0	0	0	0	0	0	0	0	0	0	0	0	0	0	0	0	0	0	0
AT1G09520	257	229	314	328	261	308	386	459	363	381	417	405	509	397	543	502	422	291	378	417	341	347	541	387	578	564	433	430	576	453	583
AT1G09530	253	249	329	400	254	308	434	468	212	254	267	293	528	432	476	464	288	294	395	443	454	448	899	217	366	375	457	429	397	431	596
AT1G04703	0	0	0	0	0	0	0	0	0	0	0	0	0	0	0	0	0	0	0	0	0	0	0	0	0	0	0	0	0	0	0
AT1G09540	5	3	6	7	3	3	3	7	6	22	8	3	25	35	13	16	3	1	1	6	6	6	6	9	22	16	15	7	24	16	10
AT1G09550	0	0	0	0	3	0	0	0	0	0	0	0	6	1	1	0	0	0	0	0	0	0	1	0	3	0	0	0	0	0	0
AT1G09560	1512	1304	2046	3160	1510	2888	3111	6031	2260	2702	4182	1854	12036	5119	7683	5900	5427	2714	2818	4353	3744	4232	12083	3434	11125	9199	5065	7235	9156	5063	12081
AT1G09570	1540	1559	1206	1933	1399	1309	1591	1787	1622	1613	1127	1734	1828	1642	1945	1885	908	1194	1261	1688	1562	1183	1491	1540	905	1316	1654	1359	919	1475	1397
AT1G09575	33	62	48	44	42	54	38	58	54	47	39	51	47	95	42	48	55	60	71	46	119	58	64	62	102	59	66	33	118	33	128
AT1G09580	566	471	435	415	460	403	372	307	251	138	190	306	126	254	220	176	297	396	339	387	527	358	288	236	165	199	202	196	171	188	175
AT1G09590	5756	4535	4286	3769	4498	4211	4344	4200	4665	3446	3714	5171	4555	3647	5063	4176	2839	4060	3534	4114	4572	4246	3515	5042	3832	5158	3330	4114	3740	4022	4030
AT1G09600	28	49	20	16	37	11	14	19	11	9	0	15	1	8	6	5	15	30	11	11	23	12	3	14	8	8	1	4	3	1	2
AT1G09610	14	27	12	22	20	11	12	14	27	6	22	9	12	12	10	15	25	14	14	16	8	7	11	51	13	18	7	13	9	5	5
AT1G04707	0	0	0	0	0	2	0	0	0	0	0	0	0	1	0	1	4	0	0	0	2	0	0	0	1	0	0	0	0	1	1
AT1G09620	6190	5510	5761	5508	6209	5247	6154	5556	5643	4815	5387	5946	6040	5293	7201	6187	3982	5013	4703	5171	6199	4782	4774	6081	5136	6096	4755	5088	4100	4935	5341
AT1G09625	0	0	0	0	0	0	0	0	0	0	0	0	0	0	0	0	0	0	0	0	0	0	0	0	0	0	0	0	0	0	0
AT1G09630	676	697	638	752	649	673	797	756	652	679	891	766	958	796	954	927	931	764	660	865	879	852	991	871	1230	1015	718	685	979	649	1003
AT1G09640	8878	6985	7919	7988	7990	8428	8550	9014	8361	7799	8898	9053	12499	9480	11791	10289	7507	7263	7632	9063	9874	7974	10831	9399	11163	11361	8837	9158	10525	9108	11319
AT1G09645	389	316	385	578	354	443	513	667	515	677	509	586	962	768	906	792	787	544	516	636	659	664	953	616	1133	749	641	659	1031	741	887
AT1G09650	8	7	3	1	13	5	16	5	7	2	4	2	4	1	1	1	2	11	6	7	7	7	4	3	6	5	2	2	0	3	1
AT1G04713	1	0	0	1	1	0	1	0	0	0	0	0	0	0	0	0	0	0	0	1	0	0	0	0	0	0	0	0	0	0	0
AT1G09660	1589	1750	1568	1542	1652	1362	1535	1318	1298	1008	1006	1716	890	873	1263	1075	573	857	822	958	1275	1011	628	1111	484	1097	877	815	443	936	565
AT1G04717	0	0	0	0	0	0	0	0	0	0	0	0	0	0	0	0	0	0	0	0	0	0	0	0	0	0	0	0	0	0	0
AT1G09665	0	0	0	0	0	0	0	0	0	0	0	0	0	0	0	0	0	0	0	0	0	0	0	0	0	0	0	0	0	0	0
AT1G09680	45	36	39	33	27	28	28	27	112	120	136	134	200	102	209	175	23	22	50	23	24	36	44	114	151	127	102	120	104	130	162
AT1G09690	9967	7638	6625	6063	7344	6920	7155	6476	7084	5060	5625	7947	6358	5577	7763	6318	4519	7169	5392	6612	7386	6516	5446	7425	5525	7644	5317	5890	5356	5771	5809
AT1G09700	324	268	280	270	269	277	307	270	292	249	206	301	264	302	305	281	226	267	303	262	330	244	219	241	194	310	252	222	213	272	305
AT1G09710	321	291	323	357	316	279	342	308	329	203	187	391	206	229	312	287	193	227	180	251	273	268	230	262	123	271	227	255	106	254	149
AT1G09720	0	0	0	0	0	0	0	0	0	0	0	0	0	0	0	0	0	0	0	0	0	0	0	1	0	0	0	0	0	0	0
AT1G09730	1173	1059	1017	1408	1085	1168	1381	1447	1241	1373	1222	1382	1738	1318	1763	1647	1312	1196	1205	1341	1422	1347	1656	1312	1783	1762	1442	1357	1712	1467	1669
AT1G09740	251	224	239	422	273	313	452	441	312	318	339	323	1129	452	742	668	467	235	294	480	360	363	536	293	488	379	548	603	450	524	503
AT1G09750	7972	9722	5739	4777	6668	5102	5354	4029	6828	4667	2394	7120	771	2810	3168	2296	1059	3927	2033	3003	3730	2516	339	5617	848	2784	1747	2564	907	1253	1303
AT1G09760	1387	1101	1284	1149	1187	1112	1178	1189	1252	1070	1185	1417	1302	1140	1355	1184	1007	1085	883	1022	1274	987	971	1287	1061	1299	1098	964	934	1114	1056
AT1G09770	3440	3073	3109	3778	3349	3335	3361	3481	3500	3476	3157	3384	4059	3542	4090	3993	3961	3689	3499	3777	4323	3666	4220	3936	4530	4666	3843	3679	3998	3428	4005
AT1G09780	10093	8089	6984	8501	7499	9516	7344	7875	10842	8809	8536	8812	10807	13051	11577	11176	8946	10495	8210	8130	11574	8809	10555	12394	13248	12920	10424	10273	13042	10055	12974
AT1G09790	0	0	0	0	0	0	0	0	0	0	0	0	0	0	0	1	0	0	0	1	0	0	0	0	0	0	0	0	0	0	0
AT1G09794	112	105	121	158	108	112	139	120	91	128	115	109	146	139	156	93	137	140	119	149	164	261	215	132	166	174	164	129	156	167	218
AT1G09795	7047	6119	5398	4365	5729	5033	4916	3619	5755	4302	4708	6003	2836	5025	5520	4006	3905	6037	4603	4069	5715	4631	2973	5885	4816	5365	4583	3854	3870	3973	3652
AT1G04723	2	1	1	0	1	0	1	0	0	0	2	1	1	1	2	0	2	0	0	1	0	0	0	1	1	0	0	1	1	1	0
AT1G09800	152	112	128	115	144	92	140	82	101	104	75	132	64	67	127	89	77	63	51	97	65	69	50	111	41	92	61	76	38	73	64
AT1G04733	0	0	0	0	0	0	0	0	0	0	0	0	0	0	0	0	0	0	0	0	0	0	0	0	0	0	0	0	0	0	0
AT1G09810	479	460	462	486	434	402	480	562	468	395	407	560	523	352	559	488	233	317	294	381	345	327	315	369	254	443	381	340	222	379	393
AT1G09812	34	35	34	32	47	22	32	24	31	26	24	25	19	25	27	20	27	19	13	38	24	32	8	20	19	19	3	26	6	14	14
AT1G09815	448	366	399	528	524	591	567	703	419	453	445	482	670	491	601	588	830	604	643	722	733	732	898	571	765	738	529	509	782	578	692
AT1G09820	309	288	251	289	275	296	330	281	206	223	164	237	192	211	228	195	238	315	254	210	328	256	217	184	139	157	162	168	115	181	173
AT1G09830	2242	1937	2043	2227	2099	1974	2153	2097	2442	2202	2307	2502	2483	2478	2824	2416	1746	2053	2058	1724	2149	2028	1728	2468	2540	3052	2118	2244	2366	2234	2078
AT1G09840	1567	1548	1509	2001	1586	1673	1808	1606	2045	2033	2162	2345	2351	2685	2655	2192	1308	1571	1586	1680	2111	1589	1675	1970	2087	2155	2202	1736	2172	2082	1852
AT1G09850	1993	1891	1840	1882	1754	1935	1910	1550	1880	1601	1708	2104	2219	2487	2484	1805	1641	1818	1880	1828	2576	1671	2021	1791	1398	1773	2014	1982	1784	2222	1817
AT1G04737	0	0	0	0	0	0	0	1	1	0	0	3	0	0	0	3	0	0	0	2	0	0	0	0	0	0	1	0	0	0	1
AT1G09860	1	0	0	0	0	1	0	1	0	0	3	0	0	0	0	0	0	0	0	0	1	0	0	1	1	0	0	0	0	0	0
AT1G04743	1	0	0	0	2	0	0	0	1	4	0	1	1	3	0	3	1	2	0	0	0	0	1	2	1	4	3	1	0	4	1
AT1G09870	1001	808	762	897	709	843	761	1045	773	727	681	733	1200	1135	1071	951	1394	1038	927	1158	1284	890	1696	1052	1334	985	1010	957	1414	851	1099
AT1G09880	46	40	15	10	18	20	16	19	18	7	9	11	5	11	9	12	32	37	17	46	18	22	8	32	27	13	1	10	7	0	6
AT1G04747	0	0	0	0	0	0	0	0	0	0	0	0	0	0	0	0	0	0	0	0	0	0	0	0	0	0	0	0	1	0	0
AT1G09890	230	279	186	180	193	176	125	134	115	81	89	69	40	67	94	73	196	176	136	173	188	106	68	121	99	84	27	40	65	23	76
AT1G09900	1201	980	1151	844	985	779	914	826	1027	700	648	1080	575	564	862	707	290	645	446	497	597	573	428	811	300	728	440	590	248	569	475
AT1G09910	144	159	89	215	125	130	186	135	657	861	688	795	1078	765	1089	924	183	135	161	206	163	161	293	644	731	695	886	870	672	1043	737
AT1G09920	971	839	891	1266	968	1117	1203	1207	976	1162	985	1013	1582	1277	1461	1175	1662	1219	1318	1355	1627	1481	1950	1187	1772	1676	1487	1332	1847	1359	1651
AT1G09930	32	37	48	308	34	185	138	408	35	49	35	27	87	104	85	38	709	497	553	581	463	546	1181	74	178	70	188	64	230	81	227
AT1G09932	214	218	307	971	167	1324	701	1814	3398	6035	3415	1691	5521	9057	3942	4465	8271	4374	5585	5347	4260	4431	10222	7933	20920	11670	10538	6840	20971	7567	17223
AT1G09935	0	1	0	2	2	4	4	1	10	20	22	5	115	60	37	63	51	11	4	1	5	9	8	27	217	111	23	56	226	59	77
AT1G09940	774	651	640	804	597	887	824	785	665	560	621	492	915	875	922	664	2653	2034	1515	1811	1962	1426	2699	1544	2312	1487	1882	1353	2471	1147	2287
AT1G09950	3	16	9	8	11	31	3	8	11	6	8	2	16	73	4	11	133	144	161	101	330	44	152	128	170	82	292	60	284	76	148
AT1G09960	167	133	132	165	147	148	136	139	163	137	138	134	171	171	144	136	318	210	288	339	288	145	268	178	165	142	217	159	175	194	194
AT1G04753	0	0	0	0	0	0	0	0	0	0	0	0	0	0	0	0	1	0	0	0	1	0	0	0	0	2	0	0	0	0	1
AT1G09970	3621	3837	3950	6454	3670	7606	5917	7516	5518	7994	9944	5169	19132	18653	16379	14244	24323	16997	21909	24133	27404	16521	33057	13995	29959	26623	23821	17876	34408	21168	33304
AT1G09980	1208	1256	1009	1302	1110	1151	1249	1279	1453	1487	1193	1680	1586	1708	1670	1477	1592	1437	1331	1550	1651	1407	1768	1613	1954	1681	1607	1438	1959	1577	1826
AT1G09995	0	0	0	0	0	0	0	0	85	92	82	148	129	124	132	106	0	0	0	0	0	0	0	125	153	124	107	102	176	154	146
AT1G10000	0	0	0	0	0	0	0	0	4	2	3	14	4	2	1	0	0	0	0	0	0	0	0	3	1	6	7	1	1	5	0
AT1G10010	0	0	0	0	0	0	0	2	1	0	0	0	3	0	1	0	2	0	0	1	0	0	0	0	0	0	0	0	0	0	0
AT1G10020	1028	1422	1254	1956	1533	1966	1460	1417	1079	970	940	2494	1413	1765	1187	1104	344	691	1014	815	1538	949	559	570	286	1010	1305	896	1040	865	643
AT1G10030	239	248	202	186	234	201	243	232	173	163	160	241	148	186	243	200	113	172	155	162	236	157	117	212	107	137	140	157	87	126	118
AT1G10040	100	78	84	110	110	109	95	122	114	135	168	66	578	298	188	187	948	281	183	356	225	191	180	166	1101	295	171	265	770	277	231
AT1G10050	650	546	664	989	646	1044	856	931	718	908	1015	696	1577	1521	1116	1065	1707	1114	1436	1411	1657	1157	1828	1126	2233	1608	1400	1153	2298	1343	1698
AT1G10060	455	452	386	269	405	300	389	335	228	271	260	427	178	336	257	310	269	583	340	243	412	335	160	307	301	303	289	204	292	202	257
AT1G10070	4	3	5	81	22	22	42	365	40	73	92	59	614	84	439	337	237	52	119	504	82	119	1026	86	233	209	362	365	227	206	345
AT1G10090	1114	892	1185	1202	1133	1105	1242	1194	1201	1210	1142	1373	1535	2471	1707	1274	3042	3045	4052	3574	4114	2322	5542	2818	3119	2924	4387	2237	4750	2744	4311
AT1G10095	236	214	200	235	239	194	254	247	130	125	115	149	128	133	145	153	196	277	244	252	248	257	302	179	149	101	144	114	122	156	153
AT1G10100	0	0	0	0	0	0	0	1	0	0	1	0	0	1	1	0	1	3	0	1	2	0	0	0	3	2	0	1	3	0	2
AT1G04763	1	0	0	0	0	0	1	0	0	0	0	0	0	0	0	0	2	0	0	0	0	0	0	0	0	0	0	0	0	0	0
AT1G10110	556	590	538	604	569	447	627	514	7	6	7	8	11	2	10	1	433	557	459	459	531	445	527	11	6	8	8	1	4	13	7
AT1G04767	1	0	2	1	5	1	0	1	0	2	0	8	0	0	3	0	2	0	1	1	0	5	0	0	1	2	9	6	0	2	7
AT1G10120	528	692	492	644	686	751	581	578	512	483	452	851	477	641	550	493	290	446	308	379	624	428	259	427	328	520	362	437	368	360	326
AT1G04773	0	0	0	0	0	0	0	0	0	0	0	0	0	0	0	0	0	0	0	0	0	0	0	0	0	0	0	2	0	0	1
AT1G10130	1464	1408	1513	2006	1571	1615	1959	2217	1916	2122	2110	1962	3253	2291	2889	2570	1870	1574	1750	2105	2297	1930	2479	2013	2579	2369	2048	2136	2255	2337	2404
AT1G10140	20	8	23	61	20	33	37	204	57	65	86	75	547	109	208	208	83	33	44	179	45	93	642	113	210	327	248	307	290	243	451
AT1G10150	382	351	376	575	376	323	512	543	530	645	419	764	667	496	648	567	308	406	385	310	322	424	532	429	416	519	632	406	375	546	507
AT1G10155	81	111	57	53	76	52	61	80	51	32	52	53	26	20	49	48	71	87	43	59	37	37	36	43	32	34	41	26	18	35	18
AT1G10160	110	143	93	99	96	84	101	137	516	454	389	583	315	380	479	448	47	115	57	50	83	118	44	395	328	377	326	347	230	323	259
AT1G10170	1586	1558	1716	2055	1644	1610	2152	2210	2150	2461	1995	2149	2987	2485	2914	2764	2477	1901	2059	2201	2223	2205	3028	2520	3435	2886	2850	2429	3122	2505	3007
AT1G10180	775	788	587	714	720	610	684	594	786	773	581	792	568	629	670	622	466	671	516	547	600	564	354	770	461	632	639	563	406	560	496
AT1G10190	0	0	0	0	0	0	0	0	0	0	0	0	0	0	0	0	0	0	0	0	0	0	0	0	0	0	0	0	0	0	0
AT1G10200	3247	2882	2875	3084	3253	2783	3224	2404	2907	2469	2096	3088	2585	2580	3169	2872	1245	2044	1793	2268	2586	2187	1567	2144	1444	2071	1826	1780	1594	1988	1603
AT1G10210	176	153	220	302	200	235	276	318	262	365	305	275	554	409	456	465	320	227	314	340	323	318	363	292	389	346	318	326	329	375	400
AT1G10220	0	0	1	4	1	0	3	2	8	3	2	6	13	1	2	4	0	1	1	3	1	1	2	2	15	3	0	8	4	1	1
AT1G10225	0	0	4	0	0	1	0	0	0	0	3	0	2	1	1	0	1	0	0	2	0	0	0	4	1	0	0	0	5	0	0
AT1G10230	173	161	146	165	196	210	154	183	181	150	184	201	187	295	194	216	208	175	226	196	278	201	218	239	364	304	269	197	310	239	253
AT1G10240	313	319	289	301	336	265	343	319	315	327	289	378	273	250	357	278	174	242	193	253	271	237	207	282	171	298	275	261	171	296	202
AT1G10250	0	0	0	0	0	0	0	0	0	0	0	0	0	0	0	0	0	0	0	0	0	0	0	0	0	0	0	0	0	0	0
AT1G10260	0	0	0	0	0	0	0	0	0	0	0	0	0	0	0	0	0	0	0	0	0	0	0	0	0	0	0	0	0	0	0
AT1G04783	0	0	0	0	0	0	0	0	0	0	0	0	0	0	0	0	0	0	0	0	0	0	0	0	0	0	0	0	0	0	0
AT1G10270	524	483	585	606	551	537	515	579	594	496	508	721	717	508	804	735	397	472	622	608	569	571	709	709	776	966	726	733	557	781	997
AT1G10280	228	205	208	233	198	170	225	238	249	246	224	280	398	321	308	229	280	193	232	226	258	171	268	252	417	309	235	275	440	283	216
AT1G10290	4918	4381	4268	4766	4523	4743	4659	4712	4688	4865	5423	4539	7900	6194	7121	6102	8063	5891	5403	6407	6820	5461	7874	6178	10801	8138	6263	6230	10053	6007	8792
AT1G10300	2	3	5	0	3	2	2	4	1	2	3	2	6	2	0	0	1	2	0	5	8	7	3	6	3	0	4	1	1	0	3
AT1G10310	991	961	860	1021	957	860	931	993	1097	980	797	1097	955	931	1130	942	917	1001	805	795	1014	876	852	985	1030	1055	766	796	827	927	718
AT1G10320	588	523	516	731	524	573	623	658	580	583	493	703	696	591	746	685	563	540	511	608	641	663	621	620	662	763	812	630	519	728	650
AT1G10330	65	41	56	48	47	59	44	45	62	61	55	100	60	58	53	43	42	56	47	36	37	66	44	35	54	70	42	47	39	52	67
AT1G10340	127	72	431	910	150	543	954	2016	996	1767	1797	620	2847	1635	2665	2684	1229	1213	1168	1654	1157	1661	3585	1391	3282	2297	1939	1333	2568	1714	5295
AT1G10350	481	423	407	543	438	569	543	513	650	734	466	551	660	687	767	702	477	529	505	528	650	540	648	638	721	738	601	537	603	709	752
AT1G10360	2721	2724	2664	3141	2412	2365	3118	2417	2685	2165	1520	2747	1112	1665	1786	1643	1867	2651	2632	2152	2819	2699	2166	2227	1094	2371	2442	1483	1400	2128	1265
AT1G10370	2566	2069	1587	2025	2376	2787	2026	1589	1558	962	481	1514	659	3390	977	737	8894	9691	14277	10691	12520	8854	23216	6768	7409	10539	16744	6588	12129	7608	15939
AT1G10380	642	754	469	422	519	371	380	419	205	279	260	259	120	238	225	269	320	591	304	319	460	363	146	252	219	238	168	171	152	153	176
AT1G10385	2	9	4	2	1	0	3	4	3	2	1	1	0	0	0	0	8	3	2	2	2	2	1	2	2	0	3	1	1	0	1
AT1G04787	0	0	0	0	0	0	0	0	0	0	0	0	0	0	0	0	0	0	0	0	0	0	0	0	0	0	0	0	0	0	0
AT1G10390	3203	3283	3253	3647	3378	3296	3646	3841	3495	3373	3260	3774	4655	3766	4758	3952	3955	3608	3647	3960	4437	3628	4539	4113	4717	4717	4177	4152	4428	3813	4783
AT1G10395	0	0	0	0	0	0	0	0	0	0	0	0	0	0	1	0	0	0	0	0	0	0	0	0	0	0	0	0	0	0	0
AT1G10400	0	0	0	0	1	0	3	2	1	0	3	1	5	3	2	1	2	1	4	1	6	7	27	5	2	4	11	0	3	3	14
AT1G10410	747	616	579	1015	733	985	939	1683	931	1159	1105	1112	3507	2433	2256	1669	3072	1713	1992	2485	2453	1716	5429	2053	4579	2789	3242	2724	5912	2598	4614
AT1G04793	0	0	0	0	0	0	0	0	0	0	0	0	0	0	0	0	0	0	0	0	0	0	0	0	0	0	0	0	0	0	0
AT1G10417	39	42	47	35	22	52	70	96	45	84	119	37	250	128	167	162	171	106	73	113	85	149	126	73	509	249	58	75	267	83	169
AT1G10419	0	0	0	0	0	0	0	0	0	0	0	0	0	0	0	0	0	0	0	0	0	0	0	0	0	0	0	0	0	0	0
AT1G10430	1079	1022	951	1206	955	1056	1110	1101	1129	1191	1128	1244	1479	1226	1462	1292	1198	1200	1153	1187	1475	1270	1529	1289	1612	1587	1442	1185	1686	1338	1409
AT1G10440	0	0	0	0	0	0	0	0	0	0	0	0	0	0	0	0	0	0	0	0	0	0	0	0	0	0	0	0	0	0	0
AT1G10450	892	700	780	966	894	765	926	1097	913	754	801	1170	1194	894	1252	955	719	788	823	937	878	754	1271	993	933	977	865	954	914	991	1148
AT1G10455	0	0	0	0	0	0	0	0	0	0	0	0	0	0	0	0	0	0	0	0	0	0	0	0	0	0	0	0	0	0	0
AT1G10460	17	18	5	17	10	8	6	4	6	7	11	19	4	12	10	5	0	16	9	31	16	13	14	16	14	20	17	8	1	8	11
AT1G10470	5188	5236	5917	7893	6387	6963	6574	7925	7190	6290	5348	9221	6208	8072	6663	6579	2541	5258	7027	5908	8795	8103	5897	6481	5396	7136	7526	5109	4768	5453	5901
AT1G10480	0	0	0	0	0	0	1	0	0	0	0	0	0	0	0	0	0	0	0	0	0	0	0	0	0	0	0	0	0	0	0
AT1G10490	1523	1223	1621	1446	1530	1310	1512	1802	1340	988	1204	1597	1633	1087	1594	1416	609	1055	1099	1191	1277	1045	1036	1168	941	1353	999	1118	894	1138	1218
AT1G10500	2265	2133	2616	2652	2140	2243	2784	2944	3003	2961	2717	3369	3288	3282	3539	2761	2954	2624	2766	2490	3104	2447	3436	2819	3368	3267	3105	2405	3354	3047	2854
AT1G10510	3750	3284	3285	2626	3234	2658	2964	2469	2887	1818	2386	2879	1803	2134	3127	2295	1606	3131	2383	2248	3124	2462	1866	2646	1867	2609	1827	1893	1690	1935	1746
AT1G10520	32	25	32	27	46	27	32	29	32	37	49	89	38	23	51	54	11	20	22	18	17	35	28	38	31	56	23	31	33	40	27
AT1G10522	1163	847	772	510	790	639	732	689	793	519	446	1113	393	458	680	413	309	709	492	565	670	578	356	846	378	706	417	618	360	516	432
AT1G04797	0	0	0	0	0	0	0	0	0	0	0	0	0	0	0	0	0	0	0	0	0	0	0	0	0	0	0	0	0	0	0
AT1G10530	7	4	4	18	6	4	7	8	10	7	3	12	18	21	4	4	21	9	10	12	11	7	35	40	36	16	88	48	60	180	90
AT1G04803	0	0	0	0	0	0	0	0	0	0	0	0	0	1	0	0	0	0	0	0	0	0	0	0	0	0	0	0	0	2	1
AT1G10538	0	0	0	0	0	0	0	0	0	0	0	0	0	0	0	0	0	0	0	0	0	0	0	0	0	0	0	0	0	0	0
AT1G10540	115	73	49	136	88	68	155	95	10	9	8	11	71	13	40	25	96	69	95	183	123	132	176	13	5	9	16	88	6	33	54
AT1G10550	99	291	120	575	388	1501	215	218	74	45	35	647	126	645	35	66	5	61	100	46	437	139	109	40	4	28	162	47	132	74	34
AT1G10560	39	44	31	60	30	58	48	52	49	57	50	46	118	112	66	68	165	123	169	218	133	93	284	161	173	157	199	146	207	214	254
AT1G10570	762	730	679	972	735	733	793	818	934	964	740	1222	1069	989	1090	915	601	721	673	679	828	719	800	948	795	867	895	833	765	962	842
AT1G10580	1570	1312	1493	1469	1353	1465	1450	1583	1508	1317	1437	1536	2070	1582	1923	1708	3024	2243	2820	3047	2758	2542	5363	2490	3556	3285	3860	2559	3858	2786	4383
AT1G10585	25	26	10	26	11	20	25	93	50	34	51	45	270	202	51	70	1048	526	1212	1277	661	860	4177	739	1130	1463	2140	1361	1430	1323	3080
AT1G10586	0	2	0	0	0	1	0	2	0	0	3	0	9	1	0	0	5	1	2	13	10	8	88	1	5	3	5	6	4	8	15
AT1G10588	0	0	0	0	0	0	0	0	0	0	0	0	0	0	0	0	2	0	0	0	1	0	0	0	1	0	0	0	0	0	1
AT1G10590	2885	2212	2444	2593	2417	2684	2575	2989	2555	2640	2938	2653	3856	3384	3805	3394	3800	3188	3108	3368	3835	3166	4160	3185	4934	4046	3308	3013	4573	3062	3933
AT1G10600	504	438	571	658	509	459	652	551	616	467	406	663	499	439	632	595	400	410	437	433	491	508	441	402	286	546	511	359	324	567	380
AT1G10610	285	260	206	268	238	258	270	239	298	274	163	382	247	244	253	238	149	209	181	194	198	193	164	237	126	255	245	207	130	253	193
AT1G10620	0	0	0	1	0	0	1	0	0	0	1	3	1	0	0	0	0	1	0	0	2	1	0	0	0	0	0	1	2	0	0
AT1G10630	2432	2168	1915	2304	2141	2178	2312	2198	2158	2356	2171	2245	3124	2907	2738	2443	3218	2852	2649	2746	3294	2740	3269	2715	3721	3324	2680	2552	3528	2758	3183
AT1G04807	0	0	0	0	0	0	0	0	0	0	0	0	0	0	0	0	0	0	0	0	0	0	0	0	0	0	0	0	0	0	0
AT1G10640	368	437	165	108	241	124	173	113	182	115	10	188	3	11	50	17	21	95	48	51	71	15	0	105	9	15	4	64	5	0	9
AT1G10650	809	793	846	987	904	909	997	789	966	1006	665	1033	864	1079	914	886	1172	1052	914	830	928	959	1064	864	897	1129	981	967	1330	899	1133
AT1G04813	0	0	0	0	0	0	0	0	0	0	0	0	0	0	0	0	0	0	0	0	0	0	0	0	0	0	0	0	0	0	0
AT1G10657	454	452	224	245	364	363	365	241	519	416	202	592	74	189	275	180	327	568	309	288	270	452	80	675	274	460	284	303	105	168	190
AT1G10660	1044	997	1074	1270	971	907	1277	1283	1403	1280	958	1557	1501	1163	1418	1201	533	1013	929	849	981	1031	1132	1038	1000	1098	1224	1002	938	1151	1015
AT1G10670	7607	6907	6410	7127	6834	6384	6796	5500	6567	5755	5604	7164	5308	6910	6855	6329	6614	6967	6259	6324	7977	6151	5763	6447	5676	6786	6218	5164	5639	5399	5808
AT1G10680	0	0	0	0	0	0	0	0	0	0	0	0	3	0	0	0	0	0	0	0	0	0	0	0	1	1	0	0	0	0	0
AT1G10682	131	139	138	296	146	173	162	176	123	134	121	162	203	144	175	252	72	68	176	277	144	157	103	141	157	262	205	121	146	110	113
AT1G10690	50	48	58	118	75	112	111	144	186	272	171	136	268	190	231	233	115	98	187	151	103	196	155	238	288	302	296	181	201	252	262
AT1G10700	711	612	739	725	668	782	747	745	753	721	884	864	1607	975	1244	1028	996	1232	1448	1891	1310	1096	2907	1460	1175	1814	1817	1447	1615	1709	1947
AT1G10705	0	0	0	0	0	0	0	0	0	0	0	0	0	0	0	0	0	0	0	0	0	0	0	0	0	0	0	0	0	0	0
AT1G10710	4	1	4	0	0	4	1	0	7	1	4	7	5	4	1	1	0	2	0	2	0	1	0	3	0	6	7	2	9	0	1
AT1G10715	0	0	0	0	0	0	0	0	0	0	0	0	0	0	0	0	0	0	0	0	0	0	0	0	0	2	0	0	0	0	0
AT1G10717	0	0	0	0	0	0	0	0	0	0	0	0	0	0	0	0	0	0	0	0	0	0	0	0	0	0	0	1	0	1	0
AT1G10720	486	482	509	763	565	625	723	710	627	778	687	737	1066	970	1037	879	723	721	797	805	938	903	978	687	1141	963	913	811	1072	926	1157
AT1G10730	117	117	99	232	114	95	189	166	368	506	392	465	766	502	651	579	174	101	144	190	127	107	255	370	595	522	513	510	560	614	528
AT1G10740	1090	1055	961	1076	741	755	1069	1215	1039	876	708	1008	991	886	971	1000	966	890	720	747	757	938	793	895	686	919	1099	753	559	899	865
AT1G10745	0	0	0	0	0	0	0	0	0	0	0	0	0	0	0	0	0	0	0	0	0	0	0	0	0	0	0	0	0	0	0
AT1G10747	0	0	0	0	0	0	0	0	0	0	0	0	0	0	0	0	0	2	0	0	0	0	0	0	0	0	0	0	0	0	0
AT1G10750	70	59	41	37	49	27	33	21	16	42	16	43	11	25	23	41	18	28	31	37	46	17	6	27	13	16	13	21	6	8	11
AT1G04817	0	0	0	0	0	0	0	0	0	0	0	0	0	0	0	0	0	0	0	0	0	0	0	0	0	0	0	0	0	0	0
AT1G10760	23236	18176	21991	19889	23440	19942	19475	15089	20488	16779	18102	17734	15311	20247	21563	15058	23317	20431	20542	18833	26427	16690	20937	19680	17169	18377	18650	15831	17555	18218	14134
AT1G10770	0	0	1	0	0	1	0	2	0	0	5	0	2	4	1	6	0	1	0	1	0	1	2	1	2	7	4	0	2	6	6
AT1G10780	139	113	66	87	118	54	111	65	41	40	46	98	50	62	68	56	39	67	69	126	77	50	36	61	39	66	41	30	34	30	42
AT1G10790	27	29	38	50	25	25	42	22	10	19	16	24	12	26	15	18	20	27	39	35	30	10	35	10	2	9	17	8	10	13	4
AT1G10800	9	20	8	16	5	13	6	13	12	10	8	13	3	6	14	3	5	9	9	18	17	2	3	9	15	1	1	2	12	6	13
AT1G10810	6	11	6	11	11	4	13	3	9	7	7	1	9	13	14	5	10	7	4	16	12	1	2	9	13	11	2	10	18	3	8
AT1G10820	770	709	629	705	707	602	658	623	692	628	515	973	652	716	753	713	377	684	489	544	588	588	474	718	525	648	585	533	367	571	587
AT1G10830	1914	1692	1610	1456	1550	1460	1513	1237	1537	1168	1329	1489	909	1420	1561	1272	1503	1900	1431	1110	1892	1359	924	1550	1350	1391	1243	1000	1057	969	997
AT1G10840	4186	3396	3433	3629	3311	3344	3603	3696	3807	2957	3134	4153	3854	3214	4418	3739	2512	3214	2878	3239	3775	3000	3203	3718	3100	3658	3040	3120	2763	3146	3220
AT1G10850	988	869	537	616	723	547	573	436	725	440	428	746	367	475	416	428	363	558	314	415	546	379	154	602	387	377	232	436	295	225	221
AT1G04823	2	0	1	0	0	3	0	1	0	1	1	4	1	1	1	1	1	0	3	1	0	2	0	0	0	0	0	2	1	2	0
AT1G10865	257	196	335	511	249	407	483	679	429	562	526	533	978	684	751	732	789	424	668	706	724	728	1117	647	1147	1134	961	726	1151	935	1007
AT1G04827	0	0	0	0	0	0	1	0	0	0	0	0	3	0	1	0	0	0	0	4	0	0	0	0	1	0	0	0	0	1	0
AT1G10870	841	828	656	687	791	685	743	600	646	606	491	804	514	656	637	581	631	731	575	660	813	618	526	701	609	659	529	526	478	548	549
AT1G10875	0	0	0	0	0	0	0	0	0	0	0	0	0	0	0	0	0	0	0	0	0	0	0	0	0	0	0	0	0	0	0
AT1G10880	2	0	0	0	0	1	0	0	0	0	0	0	0	0	0	0	1	0	0	0	1	0	0	0	0	0	0	0	0	0	0
AT1G10890	1906	1672	1798	2648	1738	1999	2381	2378	1958	2091	1810	2896	2806	2216	2702	2311	1926	1883	2031	2176	2399	2669	2642	1870	2501	2740	2472	2151	2422	2858	2301
AT1G10900	696	627	747	1182	905	1043	939	1026	1263	1264	1302	1485	2198	2329	2385	1697	1104	761	1168	1000	1371	903	1761	1148	1520	1823	2075	1733	1896	1923	1810
AT1G10910	2204	2058	2013	1848	2027	1571	2162	1761	1788	1399	1229	2031	875	1181	1666	1134	825	1627	1150	1070	1391	1333	821	1466	578	1223	985	987	511	1033	714
AT1G10920	754	656	863	1136	740	858	1092	1161	695	835	703	841	1002	650	1022	891	830	787	1073	971	1080	1051	1040	572	698	823	733	643	577	769	675
AT1G10930	1659	1206	1244	965	1330	969	987	869	886	600	943	933	706	724	990	724	904	1275	848	842	1202	913	458	1056	689	689	630	634	612	440	510
AT1G10940	1763	1604	1754	2329	1805	1922	2178	2027	2281	2275	2114	2650	3234	2961	3096	2646	3010	2215	2320	2608	3013	2340	3130	2595	3828	3263	3106	2592	3484	2991	2946
AT1G10950	4913	4489	4166	4908	4542	4320	4876	4568	4824	4675	4235	4822	6211	5331	6199	5367	5031	4974	5174	5330	6215	4703	6416	5603	6341	5802	5767	5381	5665	5260	6636
AT1G10960	23320	24658	26698	22090	27013	25644	27221	22413	23740	20599	23413	22849	12675	21133	22845	16882	15409	23429	17162	14476	24963	21010	10002	20563	14034	26281	16734	17001	12801	15391	13700
AT1G10970	91	85	112	138	130	76	149	113	182	178	126	232	230	131	181	229	101	87	91	107	92	81	98	168	110	148	148	137	109	167	118
AT1G10980	2	2	1	2	4	1	0	0	0	1	1	0	0	0	0	0	4	1	0	4	3	0	0	0	0	0	0	1	0	0	2
AT1G10990	38	72	83	73	90	46	98	68	64	71	57	97	82	28	72	67	9	31	22	51	33	68	29	50	17	46	29	74	16	30	37
AT1G11000	181	134	107	84	121	87	128	90	235	197	104	214	80	129	54	118	89	137	82	118	119	108	51	181	176	164	75	89	122	50	94
AT1G11010	0	0	0	0	0	0	0	0	0	0	0	0	0	0	0	0	0	0	0	0	0	0	0	0	0	0	0	0	0	0	0
AT1G11020	355	359	386	419	366	374	450	449	442	441	367	502	603	499	516	532	474	459	458	546	503	370	523	489	527	525	466	487	487	466	500
AT1G11030	0	0	0	0	0	0	0	0	0	0	0	0	0	0	0	0	0	0	0	0	0	0	0	0	1	0	0	0	0	0	0
AT1G11040	0	0	0	0	0	0	1	0	0	0	3	0	0	0	0	2	0	2	1	0	0	1	0	2	2	1	5	0	4	0	2
AT1G11050	256	314	368	509	283	276	460	593	707	663	590	579	914	475	812	941	676	479	532	707	509	516	1102	564	553	731	781	601	658	701	919
AT1G04833	0	0	0	0	0	0	0	0	1	0	0	1	0	0	0	2	0	0	0	0	1	1	0	0	0	0	0	0	0	0	1
AT1G11055	0	0	0	0	0	0	0	0	0	0	0	0	0	0	0	0	0	0	0	0	0	0	0	0	0	0	0	0	0	0	0
AT1G11060	612	574	527	576	494	519	598	704	627	610	598	674	795	569	761	720	620	588	539	631	675	622	757	674	776	795	613	639	841	753	805
AT1G11070	1	0	0	0	0	0	0	0	22	22	1	9	2	5	17	0	0	0	0	0	1	0	0	2	1	4	0	1	2	1	3
AT1G11080	0	0	0	0	0	0	0	1	0	0	0	0	6	0	2	2	10	0	0	0	0	0	2	1	1	0	0	1	0	1	3
AT1G04837	1	0	0	1	0	3	0	1	0	0	1	0	5	0	1	0	7	3	2	8	4	14	2	1	14	2	6	4	12	10	10
AT1G11090	470	452	399	531	468	467	509	397	495	487	365	532	544	528	588	490	466	437	434	491	567	447	455	544	350	554	608	541	467	505	474
AT1G11100	10	24	23	52	20	61	28	57	38	61	49	20	141	126	96	71	271	175	114	289	178	242	526	128	496	477	265	226	486	243	810
AT1G11110	0	0	0	0	0	0	0	0	0	1	0	0	0	1	0	0	0	0	0	0	0	1	0	0	2	3	0	1	0	0	2
AT1G11112	3	2	7	2	3	3	1	2	0	3	0	1	0	0	0	0	0	0	2	1	2	6	0	1	0	1	0	0	1	0	0
AT1G11120	59	43	28	42	40	19	38	48	14	6	5	36	5	13	7	6	33	34	23	36	45	21	7	30	11	8	7	8	15	4	6
AT1G11125	18	11	7	16	9	12	22	15	9	14	8	14	38	11	18	18	18	9	11	21	20	10	19	10	28	9	11	16	28	16	15
AT1G11130	1070	923	758	710	868	530	727	551	986	680	495	1218	282	520	708	510	321	644	387	396	510	362	246	756	255	546	406	451	190	412	337
AT1G11145	0	0	0	0	0	0	0	0	0	0	0	0	0	0	0	0	0	0	0	0	0	0	0	0	0	0	0	0	0	0	0
AT1G11150	0	0	0	0	0	0	0	0	344	282	210	333	222	227	296	206	0	0	0	0	0	0	0	234	145	239	235	210	110	270	154
AT1G11160	135	143	78	79	95	50	68	60	55	48	31	65	19	55	46	37	46	57	83	65	55	57	21	65	48	49	29	30	27	16	16
AT1G11170	27	25	54	58	22	46	58	57	62	50	72	82	115	68	133	90	39	24	51	23	43	27	46	47	32	77	80	84	43	93	78
AT1G11175	99	111	103	188	95	124	182	177	117	122	69	154	168	146	177	164	174	177	236	228	158	209	258	184	185	221	312	201	191	219	231
AT1G11180	405	376	475	439	389	394	438	371	593	497	497	655	408	537	605	500	283	330	372	318	472	345	403	518	307	571	525	383	372	502	372
AT1G11185	9	6	8	5	1	4	10	13	7	4	12	3	32	13	10	6	53	40	97	134	43	14	113	124	28	86	97	79	93	105	93
AT1G11190	93	72	58	54	54	53	43	50	91	52	54	66	35	48	81	52	94	84	56	78	106	30	29	95	62	51	37	115	50	30	88
AT1G11200	400	320	429	569	382	428	442	527	470	521	644	564	1231	856	962	760	721	517	536	676	692	515	901	537	1223	732	717	711	1183	718	1007
AT1G11210	59	72	44	138	80	125	109	153	133	141	87	108	239	468	123	127	802	422	512	555	600	222	1004	531	872	345	979	404	1439	343	1312
AT1G11220	38	29	15	31	37	27	39	31	41	38	23	34	37	31	19	35	84	90	130	109	58	74	98	72	55	56	168	44	86	63	107
AT1G11230	0	0	0	0	0	0	0	1	0	0	0	0	0	0	0	3	1	0	1	2	1	0	4	0	3	0	1	0	0	0	0
AT1G11240	1058	884	784	841	818	985	893	911	711	508	607	823	723	630	759	701	725	824	773	871	1065	987	898	679	606	895	614	613	578	633	651
AT1G11250	1	0	0	0	1	0	0	0	0	2	0	1	0	1	3	0	0	0	0	2	0	0	0	0	0	3	2	0	0	0	1
AT1G11260	1971	2299	2213	4060	1851	2423	3163	5591	2282	4015	2409	2736	5269	3188	3262	4408	2266	2899	3774	3195	2979	3587	7855	3724	4283	7540	5712	4232	3200	4794	7094
AT1G11270	118	129	161	245	155	192	169	166	98	108	89	147	131	121	150	131	126	115	155	184	162	215	235	91	98	116	106	113	81	162	126
AT1G11265	0	0	0	0	0	0	0	0	0	0	0	0	0	0	0	0	0	0	0	0	0	0	0	0	0	0	0	0	0	0	0
AT1G11280	802	844	724	768	1026	826	661	597	643	537	515	1199	471	760	605	624	389	655	576	714	887	583	507	786	457	644	686	664	465	534	617
AT1G11290	313	292	324	275	254	230	322	292	333	336	270	386	272	206	368	307	136	245	135	144	167	211	118	275	194	242	244	214	125	228	172
AT1G11300	86	53	62	184	103	79	186	267	181	406	309	173	1395	331	711	583	394	75	159	225	101	155	280	276	806	287	276	756	618	654	424
AT1G11303	386	321	351	437	330	331	564	620	422	366	391	441	458	342	421	401	297	324	269	283	305	362	212	270	317	382	220	268	241	299	256
AT1G11310	4414	3683	5468	6065	4726	4630	6677	8201	6560	9322	10863	6446	20447	8397	16478	14256	7735	4889	4814	6478	4806	5244	6287	6309	20077	11787	5882	8064	13465	8027	12331
AT1G11320	81	93	125	105	109	116	117	155	166	171	215	134	222	150	289	265	163	115	93	120	100	121	121	155	287	224	117	101	159	152	180
AT1G11330	1274	1167	2438	2237	2093	1983	2308	2821	2380	3317	5157	2953	5623	3064	4820	5004	2895	1817	1887	2169	2016	2138	1283	2982	5577	4086	1876	2863	3619	1883	3739
AT1G11340	74	159	152	139	143	134	174	125	123	142	128	173	104	89	153	106	111	236	130	122	142	159	86	130	131	212	118	105	64	123	134
AT1G11350	1373	1583	1805	1757	1576	1080	2185	1544	2020	1698	1711	2002	1312	950	2109	2185	787	1287	1098	1054	1051	1378	773	1315	799	1274	1145	983	535	1115	948
AT1G11360	532	564	427	640	529	582	515	675	533	626	480	542	668	650	694	656	630	649	567	644	667	646	635	596	654	604	640	624	506	717	549
AT1G11362	0	0	0	0	0	0	0	0	0	0	0	0	0	1	0	0	0	0	0	0	0	0	0	1	0	4	0	0	0	0	0
AT1G11370	8	5	3	11	3	2	7	1	0	0	0	0	0	0	0	0	3	8	10	3	5	8	13	0	0	0	0	0	0	0	0
AT1G11380	247	334	277	394	334	337	353	312	187	151	154	386	167	213	225	153	83	171	130	135	199	159	130	124	67	133	165	117	100	160	85
AT1G11390	886	709	712	673	701	758	723	717	767	715	734	788	995	971	1015	770	1099	1077	1154	1001	1272	899	1269	1250	1481	1499	1490	1062	1753	979	1638
AT1G11400	350	361	268	310	285	346	292	425	347	277	282	383	331	351	351	325	518	468	380	384	476	420	415	513	591	641	593	406	544	452	557
AT1G04847	0	0	0	0	0	0	0	0	0	0	0	0	0	0	0	0	0	0	0	0	0	0	0	0	0	0	0	0	0	0	0
AT1G11410	691	730	731	738	833	581	694	457	1029	909	681	1113	581	859	985	692	502	579	458	339	514	364	304	587	450	534	469	522	508	567	351
AT1G11420	46	54	22	51	57	34	51	25	27	27	26	50	72	40	32	46	35	31	32	91	45	29	24	42	22	41	36	26	33	30	33
AT1G11430	5825	4911	4999	3842	4893	4416	4455	4104	5367	3564	3704	5035	2947	3652	4765	3532	2230	4302	3609	3410	4543	3498	2642	4766	2574	4337	3159	3253	2570	3406	2784
AT1G11440	551	562	631	661	570	515	684	506	622	542	503	684	718	584	686	468	515	655	783	809	940	603	1068	650	401	874	914	730	705	916	594
AT1G11450	0	8	0	1	0	1	0	0	42	23	8	34	4	14	12	7	0	8	1	0	0	0	0	32	26	22	7	29	41	3	12
AT1G11460	0	0	0	0	0	0	0	0	0	0	0	0	1	0	1	0	0	0	0	0	0	0	0	1	1	2	1	0	0	0	0
AT1G11470	0	0	0	0	0	0	0	0	0	0	0	0	0	0	0	0	0	0	0	0	0	0	0	0	0	0	0	0	0	0	0
AT1G11475	701	546	608	727	565	592	637	724	647	616	525	744	969	559	836	706	636	585	572	665	670	658	892	652	767	844	575	664	615	724	798
AT1G11480	1546	1271	1309	1686	1504	1529	1643	1676	1719	1816	1630	1751	2641	2256	2426	2127	2460	1888	1862	2177	2421	1793	2930	2235	3001	2742	2569	2313	3137	2397	2752
AT1G11482	8	6	8	8	4	7	4	6	6	4	1	3	1	7	2	0	3	5	10	5	3	0	0	4	1	1	0	3	4	0	2
AT1G11490	9	6	11	11	6	5	7	6	10	1	5	9	4	4	6	4	7	6	1	14	7	5	0	9	6	3	4	7	5	3	7
AT1G11500	20	21	9	5	14	7	8	13	4	2	4	6	2	6	2	12	21	11	3	16	11	4	6	11	11	7	3	3	9	2	8
AT1G11510	0	0	0	0	0	0	0	0	0	0	0	0	0	0	0	0	0	0	0	0	0	0	0	0	0	0	0	1	0	0	0
AT1G11520	0	0	0	0	0	0	0	0	0	0	0	1	0	0	0	0	0	0	0	0	0	0	0	0	1	0	0	0	0	0	0
AT1G11530	545	496	588	723	462	461	828	739	577	652	488	766	640	508	824	590	444	630	472	436	488	636	528	446	309	468	603	402	203	531	405
AT1G04853	0	0	0	0	0	0	1	0	0	0	0	0	0	1	0	0	0	0	0	0	0	0	0	0	0	0	0	0	0	0	0
AT1G11540	2	3	6	7	6	10	9	26	5	7	12	14	110	16	36	41	18	4	8	19	10	21	21	4	30	30	17	21	21	26	40
AT1G11545	1498	1696	752	942	1180	871	629	471	807	616	281	1045	203	662	368	399	355	1005	726	930	1180	415	229	1035	389	778	712	660	513	367	515
AT1G11550	0	0	0	0	0	0	0	0	0	0	0	0	0	0	0	0	0	0	0	0	0	0	0	0	0	0	0	0	0	0	0
AT1G11560	2	3	0	0	0	1	0	2	1	0	4	0	1	0	0	1	1	0	1	3	0	2	0	1	0	0	0	1	2	0	2
AT1G11570	13	22	14	9	22	19	20	20	13	4	16	21	3	11	8	13	20	21	13	16	17	13	14	29	17	11	2	23	11	10	11
AT1G11572	1	1	3	0	0	1	4	8	0	5	6	0	13	0	5	5	3	2	4	2	8	1	9	0	2	2	8	4	2	15	5
AT1G11580	2009	1781	2052	2770	2186	2628	2391	1885	1537	1246	1659	1588	3491	2311	2465	2434	2569	2975	5973	11205	6859	3593	11558	4040	2914	4651	6133	5324	5466	6960	6088
AT1G04857	0	0	0	0	0	0	0	0	0	0	0	0	0	0	0	0	0	0	0	0	0	0	0	0	0	0	0	0	0	0	0
AT1G11590	0	0	0	0	0	0	0	0	0	0	0	0	0	0	0	0	0	0	0	0	0	0	0	0	0	0	0	0	0	0	0
AT1G11591	0	2	0	0	2	0	0	3	2	1	0	5	2	0	2	0	0	0	1	8	0	3	0	0	3	1	1	2	0	0	0
AT1G11592	255	235	222	245	196	238	218	195	183	161	143	222	193	171	228	228	165	184	167	212	190	215	174	164	111	182	183	159	90	177	121
AT1G11593	0	0	0	0	0	0	0	0	0	0	0	0	0	0	0	0	0	0	0	0	0	0	0	0	0	0	0	0	0	0	0
AT1G11595	0	0	0	0	0	0	0	1	0	0	0	0	0	0	0	0	0	0	0	0	0	0	0	0	0	0	0	0	0	0	0
AT1G11600	20	1	0	0	8	0	0	0	0	0	0	0	0	0	0	0	9	0	0	0	0	0	0	0	0	0	0	0	0	0	0
AT1G11608	0	0	0	1	0	0	0	0	0	0	0	0	0	0	0	0	0	0	0	1	0	0	0	0	0	0	0	0	0	0	0
AT1G11610	0	0	0	0	0	0	0	0	0	0	3	0	4	0	0	0	0	0	0	11	0	0	0	0	0	0	0	0	1	7	0
AT1G11620	0	0	0	0	0	0	0	0	0	0	0	0	0	0	0	0	0	0	0	0	0	0	0	0	0	0	0	0	0	0	0
AT1G11630	285	239	292	328	267	248	355	304	263	307	271	360	329	347	387	381	282	272	346	349	334	349	371	321	398	375	370	310	271	325	386
AT1G11640	0	0	0	0	0	0	0	0	0	0	0	0	0	0	0	0	0	0	0	0	0	0	0	0	0	0	0	0	0	0	0
AT1G11650	9763	8817	9268	9781	9455	9286	10008	9871	10495	9301	8636	10259	10999	9977	11348	10399	8152	9267	8486	9095	11249	9166	10408	9712	8624	10544	9794	9087	9102	9584	9154
AT1G11655	0	0	0	0	0	0	0	0	0	0	0	0	0	0	0	0	0	0	0	0	0	0	0	0	0	0	0	0	0	0	0
AT1G11660	1545	1351	1453	1537	1563	1711	1571	1517	2008	1778	2135	2010	2718	2529	2871	2232	1899	1652	1640	1933	2293	1672	2040	2109	3022	2627	1969	2187	3206	2093	2396
AT1G11670	296	309	387	397	316	274	334	241	302	186	250	257	342	358	396	362	160	462	596	1077	826	489	1580	299	371	653	569	555	837	695	1046
AT1G04863	0	0	0	0	0	0	0	0	0	0	0	0	0	0	1	0	0	0	0	0	0	0	0	0	0	0	0	0	0	1	0
AT1G11680	2617	2178	2255	2622	2441	2086	2380	2265	2606	2254	2043	2949	2927	2612	2953	2613	1823	1891	1936	2028	2536	1795	2161	2285	1975	2103	2053	2170	1798	2148	1955
AT1G11684	0	0	0	0	0	0	0	0	0	0	0	0	0	0	0	0	0	0	0	0	0	0	0	0	0	0	0	0	0	0	0
AT1G11690	0	0	0	0	0	0	0	0	0	0	0	0	0	0	0	0	0	0	0	0	0	0	0	0	0	0	0	0	0	0	0
AT1G04867	0	0	0	0	0	0	0	0	0	0	0	0	0	0	0	0	0	0	0	0	0	0	0	0	0	0	0	0	0	0	0
AT1G11700	626	648	621	784	748	557	828	319	1072	876	488	725	574	533	891	720	365	497	312	355	312	364	360	444	134	492	441	511	174	634	247
AT1G11710	94	81	88	110	89	77	97	101	93	69	69	137	106	78	136	78	34	68	95	58	80	81	127	80	42	62	67	99	60	131	67
AT1G11720	3449	3101	2909	3385	2943	2848	3420	2352	3487	2691	2414	3617	2591	2999	3808	2588	3102	3653	3944	3725	4405	2637	4771	3073	1561	3264	4229	3270	2281	4916	2631
AT1G04873	0	2	1	4	0	0	1	1	2	0	0	0	0	0	1	1	1	0	0	5	1	0	0	0	0	0	0	0	0	3	0
AT1G11730	101	106	51	58	68	54	43	29	27	31	31	78	19	23	35	28	30	40	34	53	54	16	19	59	27	34	18	39	22	26	20
AT1G04877	0	0	0	0	0	0	0	0	0	0	0	0	0	0	0	0	0	0	0	0	0	0	0	0	0	0	0	0	0	0	0
AT1G11735	11	9	9	9	11	5	6	3	13	8	0	12	2	0	2	0	2	9	0	2	3	0	2	10	3	1	7	2	1	2	5
AT1G11740	174	307	226	340	205	328	440	346	129	52	166	156	83	185	284	158	32	154	66	57	197	210	20	79	19	83	113	49	46	91	37
AT1G11750	7320	6758	5619	5021	5984	5603	5426	4541	5204	3911	4529	5222	2998	4629	5322	4009	4352	6540	4674	4406	6513	5156	3523	5187	4557	4972	4174	3795	3768	3716	3494
AT1G04883	0	0	1	0	0	0	1	1	0	0	0	0	0	0	0	1	0	0	0	0	0	0	0	0	1	0	0	0	0	0	2
AT1G11755	378	342	366	462	395	369	441	384	459	417	382	492	500	424	567	460	299	368	385	325	392	313	423	421	387	416	320	436	345	498	361
AT1G11760	139	142	123	121	117	108	123	159	134	142	113	159	159	132	137	147	140	128	111	133	162	134	115	157	133	225	169	115	127	115	154
AT1G11765	0	0	0	0	0	0	0	0	0	0	0	0	0	0	0	0	0	0	0	0	0	0	0	0	0	0	0	0	0	0	0
AT1G11770	0	0	0	0	0	0	0	0	0	0	0	0	0	0	0	0	0	0	0	0	0	0	0	0	0	0	0	0	0	0	0
AT1G04887	0	0	0	0	0	0	0	0	0	0	0	0	0	0	1	0	0	0	0	0	0	0	0	0	1	0	0	0	0	0	1
AT1G11780	524	491	546	400	457	455	504	501	492	510	504	655	506	472	661	459	343	570	501	487	585	452	484	512	464	612	540	407	476	543	502
AT1G11785	2	6	13	28	15	18	17	11	29	7	2	1	28	27	17	16	27	15	33	31	17	8	85	28	16	7	14	23	7	32	17
AT1G11790	2017	1825	1625	1416	1619	1688	1540	1306	1563	1360	1435	1724	1311	2090	1481	1245	2442	2224	1735	1553	2647	1600	1503	1918	2262	2038	1633	1454	2149	1380	1745
AT1G11800	283	220	356	351	293	302	329	334	319	286	331	259	427	340	476	394	295	281	305	342	370	320	375	296	445	400	311	299	356	352	329
AT1G11803	0	0	0	0	0	0	0	0	0	0	0	0	0	0	0	0	0	0	0	0	0	0	0	0	0	0	0	0	0	0	0
AT1G11806	0	0	0	0	0	0	0	0	0	0	0	0	0	0	0	0	0	0	0	0	0	0	0	0	0	0	0	0	0	0	0
AT1G11810	0	0	0	0	0	0	1	4	1	1	0	2	8	0	3	5	0	1	0	1	0	8	1	0	5	5	0	0	3	2	4
AT1G11820	1815	1899	1514	1435	1537	1356	1516	1338	1698	1349	1060	2183	754	1421	1452	1131	618	1443	1222	1142	1470	1337	774	1692	681	1517	1319	1107	838	1242	1105
AT1G04893	0	0	0	0	0	1	0	0	0	0	0	2	0	0	0	1	0	0	0	0	0	0	0	0	0	1	0	0	0	0	0
AT1G11840	13416	11947	10128	12363	11613	10844	11373	7156	13363	11302	8032	12072	11099	15004	13295	9781	14762	11919	14713	14753	16054	9369	18373	14240	10356	11377	12860	12993	13302	16187	12030
AT1G11850	997	935	513	223	817	404	485	401	567	476	203	813	77	224	238	176	283	751	282	247	484	296	9	607	217	301	56	333	154	26	114
AT1G11860	126139	130568	107059	95904	103019	97026	103503	72587	111681	87675	73580	93415	31566	67459	81093	60278	64017	120187	69808	56170	88017	77548	34980	91363	52044	85378	58500	49961	43027	48697	39948
AT1G11870	2438	2121	1829	1602	1874	1708	1630	1381	1565	1110	1222	1475	747	1190	1515	1154	1254	2030	1360	1275	1817	1422	973	1529	1196	1319	1023	1051	916	892	919
AT1G04897	0	0	1	2	1	0	0	0	0	0	1	0	0	0	0	0	1	4	0	0	0	0	0	1	0	0	0	0	0	0	0
AT1G04903	0	0	0	0	0	0	0	0	0	0	0	0	0	0	0	0	0	0	0	0	0	0	0	0	0	0	0	0	0	0	0
AT1G04907	3	5	7	3	4	5	1	1	1	7	1	2	2	4	5	5	1	5	0	5	2	2	7	1	3	3	0	1	1	1	4
AT1G11880	141	154	161	151	138	107	138	193	164	183	178	183	248	175	215	172	146	158	114	152	186	112	133	138	154	155	148	106	152	157	139
AT1G11890	1686	1574	1423	1889	1376	1861	1778	1902	2005	2266	1984	1845	2925	2825	2733	2243	3269	2325	2408	2203	2776	2181	3263	2496	4537	3174	2684	2148	4342	2529	3015
AT1G04913	0	0	0	0	0	0	0	0	0	0	0	0	0	0	0	0	0	0	0	0	0	0	0	0	0	0	0	0	0	0	0
AT1G11900	93	68	89	98	76	112	101	112	105	71	71	115	127	83	122	106	72	79	80	90	94	74	103	90	98	88	99	87	105	106	93
AT1G04917	2	1	5	1	5	0	5	2	7	3	2	12	6	4	7	8	1	3	1	5	1	2	6	7	7	6	4	1	1	12	2
AT1G11905	248	225	254	391	242	318	281	437	331	477	427	313	758	601	543	520	652	339	401	450	499	325	638	463	1073	645	514	426	857	452	825
AT1G11910	15892	13668	14789	20252	14929	14928	18569	19116	18513	19422	16188	17959	33335	22467	29483	23732	20658	14916	17209	20142	19089	15388	26277	17805	21408	18286	19924	26205	19761	20945	20963
AT1G11915	14	12	14	15	22	5	6	13	7	9	16	18	2	7	6	4	12	21	10	36	20	9	9	14	18	18	9	9	7	4	10
AT1G11920	0	0	1	0	0	0	0	0	0	0	0	0	0	0	0	1	0	0	1	1	0	0	0	2	0	0	0	0	0	0	1
AT1G11925	0	0	6	3	2	1	2	7	0	3	2	1	3	8	0	6	1	14	5	4	6	15	12	1	4	33	14	12	17	21	15
AT1G11930	2962	2723	2898	3191	2857	2796	3120	2825	2503	2434	2237	2486	2794	2281	2948	2568	2883	2945	2784	2741	3507	2863	2557	2592	2369	2881	2433	2286	2329	2408	2225
AT1G11940	165	190	136	212	139	185	167	167	212	186	161	226	298	377	243	235	348	217	227	252	292	191	240	271	405	217	242	252	435	227	258
AT1G11950	241	194	198	240	116	209	226	267	275	326	234	228	478	335	418	369	357	269	319	269	346	246	454	312	482	404	557	366	412	566	469
AT1G11960	758	596	875	1068	752	1080	794	781	841	804	935	1080	1434	3147	1213	1123	2210	1891	2514	2006	3851	1421	3613	1929	2821	1753	3392	1888	4792	2201	3467
AT1G11970	0	0	0	0	0	0	0	0	0	0	0	0	0	1	0	0	0	0	0	0	0	0	0	0	0	0	4	0	0	0	0
AT1G11980	0	0	0	0	0	0	0	0	0	0	0	0	0	0	0	0	0	0	0	0	0	0	0	0	1	0	0	1	0	0	0
AT1G11990	26	18	8	6	40	7	15	10	29	50	14	55	37	17	21	18	13	12	8	1	6	3	0	29	7	10	5	28	13	7	2
AT1G12000	3814	3066	2930	3138	3385	3062	3072	3083	2493	2557	2953	2669	3558	3280	3462	3343	3921	3115	2962	3640	3826	2667	3558	3122	3772	3596	2287	2901	3961	2482	3413
AT1G12010	1	0	0	0	1	1	0	0	63	86	45	55	48	95	70	58	0	0	0	0	0	0	0	60	18	62	105	40	29	93	50
AT1G12013	8	3	6	5	9	5	3	2	7	4	2	15	5	2	5	6	0	4	3	4	3	9	9	7	11	6	6	5	6	10	8
AT1G12015	0	0	0	0	0	0	0	0	0	0	0	0	0	0	0	0	0	0	0	0	0	0	0	0	0	0	0	0	0	0	0
AT1G12020	246	258	286	488	258	330	480	449	809	682	481	764	696	475	647	719	235	335	513	408	382	595	744	771	427	1001	793	656	376	994	572
AT1G12030	20	39	21	34	34	14	24	44	27	138	54	49	108	85	56	101	3015	8	29	12	91	24	75	72	20	29	104	36	44	56	40
AT1G04923	0	0	0	0	0	0	0	0	0	0	0	0	0	0	0	0	0	0	0	0	0	0	0	0	0	0	0	0	0	0	0
AT1G12040	0	0	0	0	0	0	0	0	1	0	2	0	0	0	0	1	0	0	0	0	0	0	1	0	1	0	0	0	0	1	3
AT1G12050	1640	1549	1625	1697	1720	1479	1682	1627	1750	1673	1464	1758	2148	1900	2338	1798	1853	1298	1459	1735	1775	1336	1856	1602	1165	1349	1540	1679	1276	1772	1380
AT1G12060	158	124	119	123	130	117	120	79	146	112	70	133	42	105	84	49	122	113	83	76	94	110	59	131	63	92	90	67	76	89	66
AT1G12064	1	0	0	0	0	0	0	0	0	0	0	0	0	0	0	0	0	0	0	0	0	0	0	0	0	0	0	0	0	0	0
AT1G12070	0	1	1	1	2	1	1	0	3	2	0	2	0	0	0	1	0	0	0	5	2	0	0	0	0	0	0	1	0	1	0
AT1G12080	1496	1173	612	733	747	423	493	109	270	201	120	536	165	116	59	256	317	478	468	1300	654	148	32	486	120	306	133	196	224	69	158
AT1G12090	16705	19961	10977	8242	12372	11432	10477	8601	12813	8490	4071	11904	1952	8354	5800	5530	2170	10136	3721	6133	9386	3903	808	8181	1694	5228	4400	5123	3093	2963	2720
AT1G12100	2	9	5	0	4	0	3	3	1	1	1	11	0	1	0	1	3	1	2	2	0	4	1	9	0	2	3	1	1	1	2
AT1G12110	5391	7111	6890	8025	9816	8199	11195	7493	9921	9605	8597	11554	11783	9212	13909	13831	3913	7831	9978	11220	7942	11385	9800	10439	7487	15228	16970	12279	8523	13465	13668
AT1G12120	1415	1421	1259	1601	1315	1351	1450	1217	1500	1360	1010	1592	1527	1494	1654	1462	1262	1342	1209	1249	1703	1345	1439	1488	1430	1492	1448	1286	1429	1400	1279
AT1G12130	1	2	1	1	3	0	3	2	0	1	1	0	4	1	2	0	3	2	2	0	0	3	4	1	0	1	1	7	1	2	2
AT1G12140	2252	2096	2437	2902	2360	2434	2675	2721	2637	2787	2691	2529	3506	3281	3496	3252	2509	2270	2508	2505	3021	2135	2967	2454	3359	3164	2902	2739	3377	2923	2865
AT1G04927	0	0	0	2	1	0	0	0	0	0	0	1	0	0	0	0	0	0	0	0	0	2	0	0	0	0	0	0	0	0	1
AT1G12150	1	0	0	0	0	1	0	0	1	2	0	1	2	0	1	1	1	1	1	7	1	1	3	2	1	3	3	4	1	5	1
AT1G04933	28	23	13	33	17	31	33	19	36	16	16	41	51	19	41	35	13	22	39	30	28	17	20	14	30	24	37	24	36	47	24
AT1G12160	22	12	38	79	69	64	139	139	39	67	110	70	332	68	95	140	45	29	66	166	50	77	40	83	98	129	83	99	66	69	117
AT1G12170	0	0	0	0	0	0	0	0	0	0	0	0	0	0	0	0	0	0	0	0	0	0	0	0	0	0	0	0	0	0	0
AT1G12180	0	0	0	0	0	0	0	0	0	0	0	0	0	0	0	0	0	0	0	0	0	0	1	0	0	0	0	0	0	0	0
AT1G12190	0	0	0	0	0	0	0	0	0	0	0	0	0	0	0	0	0	0	0	0	0	0	0	0	0	0	0	0	0	0	0
AT1G08885	0	0	0	0	0	0	0	0	0	0	0	0	1	1	0	3	1	0	4	0	0	0	0	0	0	0	1	0	0	0	0
AT1G12200	420	510	465	819	589	633	623	630	713	994	794	638	1095	1210	1392	1156	1243	629	625	919	802	585	1467	853	1230	856	746	1075	1068	1226	892
AT1G12210	107	100	176	262	169	179	253	376	181	244	367	203	644	206	592	418	217	149	211	237	219	227	294	166	426	352	211	324	242	291	347
AT1G12211	13	14	20	126	25	65	75	85	134	232	82	176	183	214	84	144	69	44	162	134	91	159	304	146	176	189	273	169	155	248	210
AT1G12220	471	423	676	741	510	450	769	884	632	815	793	773	1076	645	1021	890	463	493	583	519	550	639	682	666	731	766	694	621	534	798	804
AT1G12230	2874	2749	2654	2505	2885	2495	2624	2041	2272	1836	1923	2638	1583	2378	2246	2155	1851	2572	2385	2417	3054	2282	1736	2227	1832	2035	1880	1629	1858	1928	1585
AT1G12240	11859	11374	8771	9160	7461	7175	9396	6230	10348	8521	5682	9543	10248	6274	8496	5159	14524	15750	22230	29849	21021	15485	31832	20108	7256	22053	26427	19009	13963	30204	15336
AT1G12244	509	433	409	267	405	262	335	331	298	187	255	389	97	191	254	206	202	464	186	174	246	237	64	231	142	232	161	132	64	154	84
AT1G12250	1935	2014	2355	1976	1748	1662	2048	2147	1960	1777	1682	2017	1277	1543	1885	1507	1554	1961	1724	1331	1940	1879	1149	1628	1131	1862	1783	1276	1050	1661	1082
AT1G12260	51	65	43	48	53	49	39	31	44	36	32	37	30	21	36	34	64	70	48	64	54	22	29	81	74	35	25	32	43	25	25
AT1G04937	0	0	0	0	0	0	0	0	0	0	0	0	0	0	0	0	0	0	0	0	0	0	0	0	0	0	0	0	0	0	0
AT1G12270	1770	1482	1490	1418	1538	1545	1667	1698	1664	1570	1508	1771	1820	1705	1946	1745	1464	1606	1367	1647	1743	1382	1600	1845	1771	2005	1545	1655	1478	1519	1830
AT1G12280	890	879	847	975	782	672	1044	770	946	905	690	1135	769	722	970	794	512	781	682	533	683	729	533	757	430	760	656	595	370	751	511
AT1G12290	93	70	117	323	114	218	333	485	322	440	390	243	1031	490	801	586	640	215	338	445	326	278	681	388	967	606	488	509	909	572	756
AT1G12294	0	0	0	0	0	0	0	0	0	0	0	0	0	0	0	0	0	0	0	0	0	0	0	0	0	0	0	0	0	0	0
AT1G12300	127	106	97	103	111	83	86	78	99	85	59	130	79	90	137	74	51	80	57	70	99	73	39	80	50	83	73	79	29	62	45
AT1G12320	176	238	241	221	185	200	237	230	323	434	248	296	310	175	270	354	345	384	258	304	281	301	204	398	395	525	337	289	323	464	271
AT1G12310	2264	2292	2003	1736	1971	1769	2062	1619	2202	1693	1531	1992	1772	1521	2049	1794	1802	2087	1780	1849	2330	1813	1740	2197	1652	2368	1749	1685	1794	1986	1642
AT1G04943	0	0	0	0	0	0	0	0	0	0	0	0	0	0	0	0	0	0	0	0	0	1	0	0	0	0	0	0	0	0	0
AT1G04947	0	0	0	0	0	0	0	0	0	0	0	0	0	0	1	0	0	0	0	0	0	0	0	0	0	0	0	0	0	0	0
AT1G12330	943	1002	844	663	882	721	863	602	844	655	412	807	289	552	587	530	408	776	564	504	712	597	311	621	306	557	448	438	375	405	335
AT1G12340	11	2	5	3	3	4	3	4	3	1	0	2	0	2	2	2	0	3	3	0	2	4	0	1	0	0	0	3	0	1	0
AT1G12350	624	555	535	608	535	520	691	643	712	616	522	787	751	714	794	659	536	654	582	557	629	619	611	615	645	624	569	564	618	640	630
AT1G12360	1599	1523	1650	2444	1769	2309	2249	2610	2085	2905	3069	2106	4782	3802	3876	3723	5321	3176	3033	3843	3630	3139	4761	3321	7183	4608	3704	3757	6605	3617	5370
AT1G12370	152	171	124	108	129	138	112	125	154	163	103	181	117	146	153	135	106	142	103	108	130	91	70	176	101	137	181	128	105	112	89
AT1G12380	748	650	432	459	512	408	487	368	486	417	336	643	379	355	434	378	373	444	403	666	491	312	237	723	320	494	392	493	348	371	364
AT1G12390	290	258	274	314	321	273	319	341	324	366	282	416	475	405	462	399	273	299	334	355	334	245	348	379	374	393	363	329	407	371	363
AT1G12400	150	131	162	223	164	171	194	204	174	261	183	325	385	275	282	203	119	164	181	207	212	166	312	212	213	198	132	254	226	278	243
AT1G12410	7225	6752	6072	5791	6534	6126	6269	5732	6838	5777	5145	6275	4880	6044	6408	5444	5931	6913	5461	5243	7115	5755	4629	6669	6131	6839	5605	4918	5479	4826	4790
AT1G12411	0	0	0	0	0	0	0	0	0	0	0	0	0	0	0	0	0	0	0	0	0	0	0	0	0	0	0	0	0	0	0
AT1G12420	357	363	427	889	438	847	780	1062	1125	1467	899	1577	2206	2249	1248	1289	1505	728	1460	1186	2025	965	1915	1585	2369	1316	2362	1553	3648	1712	1730
AT1G12430	1330	1441	1174	1374	1428	1188	1408	1216	1458	1289	1073	1735	1162	1062	1491	1357	835	1186	950	1125	1188	960	683	1281	637	1292	930	1065	649	1061	848
AT1G12440	1773	1921	1781	1810	1556	1314	2148	2053	1716	1545	1425	2079	1858	1304	2131	1873	1124	1468	1214	1422	1329	1595	1292	1494	1403	2094	1748	1192	1243	1447	1585
AT1G12450	211	286	242	294	284	288	268	269	235	241	209	382	249	373	270	263	121	233	289	308	320	258	254	209	192	290	395	266	328	282	250
AT1G12460	836	893	824	805	795	679	846	599	785	587	534	1120	462	817	673	555	331	609	565	470	728	496	318	486	267	619	427	439	374	373	384
AT1G12470	1672	1605	1698	1946	1715	1615	1927	1776	1708	1867	1813	1901	2294	1843	2454	2176	1667	1800	1754	1910	2126	1757	2137	1916	2079	2259	2204	1866	1851	2040	2202
AT1G12480	189	245	169	124	286	158	193	115	154	194	132	258	84	156	153	166	191	271	155	198	180	192	75	218	172	163	173	134	179	99	147
AT1G04953	1	1	0	0	0	0	0	0	1	0	0	0	0	0	2	0	1	0	0	1	0	0	0	1	0	0	1	0	0	4	0
AT1G12490	1	2	2	1	3	2	5	3	3	1	0	0	0	0	0	1	0	0	0	2	1	3	5	0	0	0	0	0	2	1	1
AT1G04957	0	0	0	0	0	0	0	2	0	0	0	0	0	0	0	0	0	0	0	0	0	0	0	0	0	0	0	0	0	0	0
AT1G12500	1634	1865	1855	2075	1729	1495	1804	1693	1992	1540	1208	2747	841	1398	1522	1429	557	1450	1231	1170	1377	1510	955	1765	807	1900	1447	986	675	1136	1305
AT1G12510	0	2	0	0	0	0	0	0	0	0	0	0	0	0	0	0	0	0	0	0	0	0	0	0	1	0	1	0	0	0	0
AT1G12520	9026	8384	7807	6836	8344	8679	9567	8768	6050	4538	5278	5353	6392	7546	6946	4857	6186	8596	4612	6855	9719	8554	5082	5627	7022	6613	3108	4829	5722	3439	4461
AT1G12530	365	277	312	395	335	307	382	332	386	324	223	372	373	349	437	354	302	288	244	307	296	304	294	315	267	391	286	336	253	336	282
AT1G12540	0	1	0	0	0	0	0	0	0	0	0	0	0	0	0	0	5	6	7	66	11	6	34	13	0	16	11	17	10	69	2
AT1G12550	268	258	314	396	357	387	394	290	327	307	285	383	261	345	385	340	337	367	452	428	479	330	477	305	209	390	423	318	270	433	343
AT1G12560	0	0	0	0	0	0	0	6	0	0	0	0	0	0	0	0	0	0	0	0	0	0	0	0	0	0	0	0	0	0	0
AT1G12570	292	358	82	31	152	57	61	14	123	54	10	144	1	6	3	7	50	117	33	101	55	18	0	110	11	23	1	40	1	0	1
AT1G12580	1082	1131	940	1323	961	1409	1268	1298	1376	1349	1169	1507	1576	1803	1667	1784	1329	1265	1269	1179	1688	1258	1391	1279	1824	1577	1406	1223	1757	1410	1371
AT1G12590	0	0	0	0	0	0	0	0	0	0	0	0	0	0	0	0	0	0	0	0	0	0	0	0	0	0	0	0	0	0	0
AT1G12600	17	26	24	16	18	26	13	27	25	12	8	17	14	13	15	5	24	26	21	18	17	16	8	26	33	18	20	6	18	4	14
AT1G04963	0	0	0	0	0	0	0	0	0	0	0	0	0	0	0	0	0	0	0	0	0	0	0	0	0	0	0	0	0	0	0
AT1G12610	0	0	0	1	0	0	0	1	1	0	0	2	6	50	0	0	74	49	50	29	72	28	55	54	72	26	187	54	89	23	110
AT1G12615	0	0	0	0	0	0	0	0	0	0	0	0	0	0	0	0	0	0	0	0	0	0	0	0	0	0	0	0	0	0	0
AT1G12620	275	244	240	252	228	242	292	210	263	226	201	308	193	221	269	206	159	236	200	236	279	192	187	254	172	265	276	232	183	235	206
AT1G12630	10	19	2	6	6	15	2	4	3	2	4	1	2	4	5	18	2	7	10	23	10	1	1	2	0	1	5	1	2	5	3
AT1G12640	1249	1090	1042	1231	1029	1201	1123	1245	1248	1413	1007	1098	1977	1656	1722	1526	2148	1512	1622	1606	1564	1176	2454	1560	2443	1815	1750	2026	2481	1476	2019
AT1G12650	686	650	597	661	608	571	732	713	785	548	593	812	815	700	900	715	510	599	637	694	656	623	768	707	658	852	645	661	695	751	800
AT1G12660	0	0	0	0	3	0	0	0	0	0	0	0	0	0	0	0	0	0	0	0	0	0	0	0	0	0	0	0	0	0	0
AT1G12663	0	0	0	0	0	0	0	1	0	0	0	0	0	0	0	0	0	2	1	0	0	0	0	0	0	0	0	0	0	0	1
AT1G12665	0	0	0	0	0	0	0	0	0	1	0	0	0	0	0	0	0	0	0	0	0	0	0	0	0	0	0	0	0	0	2
AT1G12667	0	0	0	0	0	0	0	0	0	0	0	0	0	0	0	0	0	0	0	0	0	0	0	0	0	0	0	0	0	0	0
AT1G12669	0	0	0	0	0	1	0	0	0	0	0	1	0	0	0	1	1	0	0	0	0	0	0	0	0	0	0	0	0	0	0
AT1G12670	0	0	0	0	0	3	0	7	1	0	0	0	4	3	5	1	1	0	0	3	1	9	8	2	5	2	1	1	0	1	5
AT1G12672	17	17	12	16	15	11	15	15	14	23	4	21	47	43	21	10	13	6	4	12	22	2	3	12	22	3	6	6	21	3	16
AT1G12680	547	548	525	700	536	588	684	678	731	820	496	789	850	849	796	665	730	650	560	631	794	700	768	746	915	804	819	708	886	841	808
AT1G12700	190	150	174	202	155	139	191	189	163	126	119	248	110	146	178	121	93	130	104	116	159	143	128	107	86	133	122	128	99	120	90
AT1G12710	496	509	595	682	514	735	523	411	499	446	434	840	557	680	518	421	494	376	505	509	731	424	467	405	337	484	570	384	650	507	388
AT1G12720	0	0	0	0	0	0	0	0	0	0	0	0	0	0	0	0	0	0	0	0	0	0	0	0	0	0	0	0	0	0	0
AT1G12725	0	0	0	0	0	0	0	4	0	0	0	0	0	0	0	0	0	0	0	1	0	2	1	0	0	0	0	0	0	0	0
AT1G12730	203	212	241	236	191	122	199	215	168	153	184	229	172	139	228	140	126	155	134	132	146	178	126	154	113	132	136	120	83	146	102
AT1G04967	0	0	0	0	0	0	0	0	0	0	0	0	0	0	0	0	0	0	0	0	0	0	0	0	0	0	0	0	0	0	0
AT1G12740	0	0	0	3	0	0	0	0	0	0	0	0	0	0	0	0	0	1	1	0	0	0	0	3	0	1	1	1	0	1	5
AT1G12750	1090	898	864	1173	1067	1276	834	913	1101	883	853	1438	877	1323	1060	1143	1009	1247	1525	1309	1694	1594	1101	1226	1197	1855	1590	1062	1206	1276	1339
AT1G12760	1207	1040	1381	1860	1058	1747	1694	1959	1648	1820	1982	1627	3462	2929	2789	2693	2598	2153	2675	2743	3031	2421	3766	1969	4274	3473	3226	2556	4261	2642	3998
AT1G12770	3259	2599	2651	2186	2629	2260	2443	2200	2688	2086	1993	2767	1605	1899	2466	1894	1467	2349	1800	1850	2631	1843	1377	2614	1445	2203	1702	1923	1499	1596	1569
AT1G12775	127	114	123	148	109	113	134	138	153	153	125	232	158	170	204	143	59	105	95	92	105	86	99	152	85	156	129	127	91	129	136
AT1G12780	874	1046	1326	1661	1014	1116	1713	1731	1617	1752	1435	1664	1729	1284	2247	1764	800	1128	1081	1362	1067	1126	1624	1265	1394	1341	1476	1354	858	1475	1298
AT1G12790	95	67	89	79	61	63	98	75	58	60	89	89	88	51	96	105	59	81	62	66	84	83	68	66	64	74	61	59	40	66	51
AT1G12800	15304	13992	12018	10850	13049	11525	11759	10327	14087	10459	9010	13512	6103	10037	11543	8696	7010	13036	9343	8321	12465	9490	5848	12216	7815	10503	8357	8163	6751	7510	6892
AT1G12805	0	0	0	0	0	0	0	0	0	0	0	0	0	0	0	0	0	0	0	0	0	0	0	0	0	0	0	0	0	0	0
AT1G12810	586	542	612	808	623	650	793	702	752	766	595	790	1089	852	950	851	776	638	736	964	902	727	1148	687	828	781	999	876	788	994	853
AT1G04973	0	0	1	0	0	1	0	0	1	0	0	0	0	1	0	0	1	0	2	4	2	4	3	2	0	1	0	0	0	1	0
AT1G12820	1932	1599	1409	1800	1574	1575	1858	1531	2125	1954	1255	2131	1693	1681	1936	1847	1530	1927	1716	1594	1952	1602	1801	2133	1761	2317	2201	1888	1831	2108	1746
AT1G04977	5	0	1	2	0	0	2	1	2	2	2	3	2	1	4	1	3	0	0	0	0	2	0	2	3	0	1	1	1	1	3
AT1G12840	6754	6387	6543	6874	6361	6440	6824	5778	6715	5975	6467	6823	8126	7648	8050	6854	6991	6660	6333	6712	8381	6203	7498	6681	7504	7606	6763	6497	7762	6843	6898
AT1G12830	330	316	286	305	325	364	335	347	339	336	264	337	411	368	418	379	313	368	322	417	355	303	420	452	445	540	444	439	375	491	384
AT1G12845	170	152	49	59	157	104	80	37	76	33	19	148	8	41	16	14	50	155	54	103	96	55	11	118	29	24	20	66	45	12	19
AT1G12850	2144	1887	1567	1876	1811	1825	1972	1852	1806	1819	1569	1995	1917	1794	2145	1884	1782	1964	1604	1759	2038	1902	1703	1815	2008	2132	1915	1604	1766	1757	1932
AT1G12855	0	0	0	0	0	1	1	0	1	0	1	0	1	1	2	0	0	0	0	3	1	0	0	0	1	1	1	0	0	0	1
AT1G12860	1158	1236	849	605	989	568	745	631	967	608	327	1117	183	339	503	334	295	786	316	373	413	448	124	653	188	418	292	324	109	236	201
AT1G12870	1	0	4	3	0	1	7	7	1	0	0	2	0	9	10	0	0	5	2	2	5	2	4	7	7	1	3	0	9	1	9
AT1G12880	305	264	341	475	273	447	295	330	380	380	380	466	411	647	585	511	459	404	434	354	516	369	446	390	667	658	454	420	628	589	459
AT1G04983	0	0	0	0	0	0	0	1	0	0	0	0	0	0	0	0	0	0	0	0	0	0	0	0	0	0	0	0	3	0	0
AT1G12890	2	2	4	2	1	5	3	5	2	1	1	8	0	9	0	1	6	1	8	8	4	13	15	10	12	10	9	5	22	5	16
AT1G12900	120560	122016	100960	88636	97581	95611	100366	76710	105657	75706	70140	92388	30650	71810	78451	59025	52749	111769	67758	53410	88345	79368	34073	85308	45630	74245	59370	47446	38622	45547	39997
AT1G12910	589	582	569	676	585	560	689	705	652	721	568	724	789	657	802	751	504	606	605	595	679	725	605	731	694	789	754	657	551	589	646
AT1G12920	3437	2838	2880	2901	2978	3005	3107	3207	3027	2454	2811	3276	3752	3014	3955	3335	2288	3020	2801	2937	3540	3029	3377	3253	3347	3814	3022	2989	2996	3031	3466
AT1G12930	958	996	945	1119	1003	786	1081	984	1017	990	912	1195	1098	904	1304	1065	609	806	820	734	845	732	681	942	741	867	800	854	634	936	722
AT1G12935	0	0	0	0	0	0	0	0	0	0	0	0	0	0	0	0	0	0	0	0	0	0	0	0	0	0	0	0	0	0	0
AT1G12940	13	2	1	17	2	33	88	97	4	3	40	21	110	4	175	114	74	36	43	97	4	90	217	84	177	332	93	69	83	118	556
AT1G12950	7	12	0	2	7	2	5	1	6	0	1	0	0	1	0	3	4	2	0	3	5	1	22	1	2	3	1	2	3	3	2
AT1G12960	0	0	0	0	0	0	0	0	0	0	0	0	0	0	0	0	0	0	0	0	0	0	0	0	0	0	0	0	0	0	0
AT1G12970	185	168	194	285	214	248	266	250	244	269	245	231	348	360	350	330	386	231	294	336	318	264	427	301	522	395	362	308	447	344	397
AT1G12980	0	0	0	1	0	0	0	0	1	0	1	0	4	0	0	0	0	0	3	0	0	1	0	0	0	4	0	3	0	0	2
AT1G12990	755	752	926	1268	792	1315	1016	1281	1052	1398	1323	1415	2042	2168	1730	1697	1187	830	1256	1098	1668	987	1352	1099	1987	1538	1340	1311	2237	1510	1600
AT1G13000	526	444	683	790	559	702	814	1066	728	1061	1038	774	1504	1101	1291	1199	1170	763	894	928	1005	986	935	926	1695	1225	839	902	1242	906	1133
AT1G13010	0	0	0	0	0	0	0	0	0	0	0	0	0	0	0	0	0	0	0	0	0	0	0	0	0	0	0	0	0	0	0
AT1G13020	1906	1775	1785	2103	1740	1922	2036	2200	2170	2186	2238	1958	2538	2164	2832	2317	1967	2207	2233	2284	2560	2189	2536	2597	2910	3018	2490	2224	2813	2165	2798
AT1G13030	345	318	329	310	331	283	304	312	331	251	299	397	311	292	371	358	230	282	281	275	255	266	246	340	292	480	259	283	240	288	295
AT1G13040	105	102	101	139	104	121	135	106	126	108	116	181	162	143	180	127	90	110	141	118	114	143	136	157	142	189	141	157	133	151	131
AT1G13050	72	106	94	108	112	93	97	93	81	83	101	124	136	102	125	127	98	75	108	122	101	119	104	126	123	147	96	103	72	132	85
AT1G13060	3933	3494	3353	3595	3478	3562	3642	3812	3704	3552	3843	3602	5179	4442	4982	4503	5729	4071	3334	3818	4782	3459	3952	4189	6485	4976	3675	3846	5259	3721	4195
AT1G13070	1	0	0	0	0	0	0	0	0	0	0	0	0	1	1	0	6	2	0	0	1	0	0	0	0	0	0	0	2	2	0
AT1G04987	0	0	0	0	0	0	0	0	0	0	0	0	0	0	0	0	0	0	0	0	0	0	0	0	0	0	0	0	0	0	0
AT1G13080	405	328	400	723	338	563	669	631	654	835	618	623	854	761	1018	885	264	325	545	398	435	499	630	452	385	901	764	580	370	812	812
AT1G13090	2745	2524	2691	3263	2698	2413	3113	2798	3660	3668	2567	3470	3870	2892	3764	2977	2326	2367	2278	2166	2457	2376	2129	2841	2750	2926	2521	2872	2272	3266	2249
AT1G13100	285	238	349	360	255	220	434	420	492	439	373	454	501	285	589	566	204	313	289	287	234	407	621	275	402	597	314	279	331	385	543
AT1G13110	2227	2659	3188	3972	3015	2528	4848	4268	4699	4436	4887	4143	5637	2854	6802	7266	4064	5268	4844	6718	3372	6917	11255	4395	7961	8446	4857	3626	5380	4915	12077
AT1G13120	695	563	597	861	721	643	713	690	746	725	581	912	851	689	817	806	612	642	736	708	793	701	834	735	774	945	769	773	762	773	779
AT1G13130	20	29	18	15	21	7	5	15	41	17	2	19	16	13	14	15	28	8	13	26	19	3	7	52	25	6	2	15	19	4	11
AT1G13140	0	0	0	0	0	1	0	0	0	0	0	1	0	1	0	1	0	4	1	0	3	0	0	0	0	1	0	0	0	0	0
AT1G13143	10	7	11	11	4	1	10	10	18	13	7	12	5	19	9	12	10	12	13	11	7	10	7	6	7	13	7	6	1	4	2
AT1G13145	100	94	119	123	92	97	136	102	97	107	90	158	86	95	136	118	38	82	70	66	86	97	61	88	52	94	71	70	42	119	64
AT1G13150	0	0	0	0	0	0	0	0	0	0	0	0	0	0	0	0	0	0	0	0	0	0	0	0	0	0	0	0	0	0	0
AT1G13160	1569	1166	1227	1051	1110	1082	1195	1345	1368	887	1052	1400	1102	918	1379	1228	718	1084	1058	1075	1268	913	1120	1346	1057	1497	915	1123	886	1022	1232
AT1G13170	1572	1476	1228	1221	1449	1210	1133	900	1234	1065	1022	1301	920	1355	1142	1047	1262	1568	993	1086	1531	1142	791	1348	1246	1138	1096	894	979	1027	968
AT1G13180	260	232	232	294	252	350	304	352	326	380	413	320	666	545	539	438	771	531	433	558	473	428	734	520	1126	634	517	461	966	496	968
AT1G13190	1158	1015	946	1153	937	1016	1181	1155	1068	1132	984	1145	1710	1396	1495	1133	1635	1496	1609	2096	2039	1392	2451	1716	1680	1907	2012	1842	1941	2039	1936
AT1G13195	178	201	185	215	165	233	227	246	243	269	220	324	400	343	392	303	393	305	265	350	298	266	522	260	381	416	361	373	415	396	436
AT1G13200	0	0	0	0	1	0	0	0	0	0	0	0	0	0	0	0	0	0	3	0	1	0	1	0	0	0	0	0	0	0	0
AT1G13210	1700	1638	2967	4403	2174	2765	4365	5530	3726	5560	7697	3493	11525	5518	10645	9890	8191	5273	5533	7783	5167	6512	11625	5514	14441	7534	7202	6282	11190	7967	12957
AT1G13220	1020	957	836	920	850	740	885	805	796	725	610	1005	631	657	741	683	819	1043	744	756	928	945	598	877	780	899	751	682	514	693	757
AT1G13230	2	3	6	2	1	0	0	0	0	0	1	0	0	0	0	0	2	1	1	0	1	0	0	0	0	0	0	2	0	0	0
AT1G13240	0	0	0	0	0	0	0	0	0	0	0	0	0	0	0	0	0	0	0	0	0	0	0	0	0	0	0	0	0	0	0
AT1G04993	0	0	0	0	0	0	0	0	0	0	0	0	0	0	0	0	0	0	0	0	0	0	0	0	0	0	0	0	0	0	0
AT1G13245	120	113	122	203	95	128	220	343	176	218	140	372	459	142	396	368	74	113	127	141	107	178	369	145	187	242	217	225	117	226	280
AT1G04997	0	0	0	0	0	0	0	0	0	0	0	0	0	0	0	0	0	0	0	0	0	0	0	0	0	0	0	0	0	0	0
AT1G13250	986	981	759	929	905	880	773	733	998	974	685	1007	636	1150	689	915	726	1065	1035	826	1179	874	561	1409	888	1105	1127	937	992	995	956
AT1G05003	0	0	0	0	0	0	0	0	0	0	0	0	0	0	0	0	0	0	0	0	0	0	0	0	0	0	0	0	0	0	0
AT1G13260	563	775	935	2640	873	1731	1796	2928	1575	2301	2313	2541	4591	2870	3583	3798	1577	1488	2411	2252	2329	2353	4148	2179	3108	3518	4101	2346	3815	3074	4307
AT1G13270	4693	4104	3655	2664	3926	3334	3522	3131	3366	2376	2717	3615	2133	2705	3352	2367	2558	3966	2787	2845	4045	3033	1784	3441	2650	3091	2318	2372	2237	2266	2260
AT1G13280	1200	1292	876	1116	1147	835	1054	563	1233	1280	854	1290	1345	1213	1311	1040	1192	1120	1350	2166	1501	827	1786	1414	746	1191	1459	1381	1260	1927	1294
AT1G13290	0	0	0	0	0	0	0	0	0	0	0	0	0	0	0	0	0	0	0	0	0	0	0	0	0	0	0	0	0	0	0
AT1G13300	2	2	2	5	0	5	4	5	2	1	7	4	66	11	58	7	1	1	1	25	3	3	76	6	4	15	15	29	4	33	41
AT1G13310	0	0	0	6	1	7	4	22	25	44	19	9	110	47	73	49	46	17	7	26	6	18	58	28	111	64	20	46	88	60	44
AT1G13320	2500	2302	2240	2379	2352	2232	2525	2463	2459	2451	2414	2630	2870	2742	3026	2725	2313	2488	2352	2628	2983	2304	2704	2577	2683	2708	2503	2395	2816	2309	2827
AT1G13330	69	53	49	28	26	32	21	31	52	45	28	53	34	32	61	31	38	43	27	36	38	28	35	35	26	18	28	28	11	32	18
AT1G13340	62	54	119	342	96	240	345	867	894	1340	983	397	4038	2008	2004	2022	2208	508	341	1396	631	645	2724	1280	4143	2113	1255	2520	5378	1884	3331
AT1G13350	1416	1281	1328	1834	1184	1208	1606	1820	1346	1382	1138	1924	1403	1212	1613	1557	1398	1328	1319	1369	1354	1622	1504	1413	1335	1705	1462	1188	1237	1406	1459
AT1G13360	1493	1260	1135	1521	997	1228	1435	1844	2338	2168	1527	1410	4097	2615	3212	2614	3245	2165	2778	3159	2433	1986	5535	2873	4484	4174	4048	3926	5468	5063	4230
AT1G05007	0	0	0	0	0	0	0	0	0	0	0	0	0	0	0	0	0	0	0	0	0	0	0	0	0	0	0	0	0	0	0
AT1G08895	0	0	0	0	0	0	0	0	0	0	0	0	6	0	0	0	0	0	0	0	0	0	0	0	1	0	0	2	3	1	0
AT1G13370	59	59	63	74	39	62	78	75	123	104	78	110	75	107	84	57	162	87	215	143	151	90	260	155	165	125	196	129	268	250	132
AT1G13380	705	666	706	603	659	530	659	575	729	540	439	804	423	584	617	592	415	547	426	495	604	444	366	588	279	479	459	444	279	431	359
AT1G13390	707	661	779	1105	638	840	1107	954	942	943	742	1165	1445	1035	1330	1242	1177	1164	1376	1639	1456	1510	2455	1280	1498	1840	2024	1417	1729	2213	1835
AT1G13400	0	0	0	0	0	0	0	0	0	0	0	0	0	0	0	0	0	0	0	0	0	0	0	0	0	0	0	0	0	0	0
AT1G13410	72	72	56	57	60	44	63	63	72	66	66	134	95	109	113	82	41	50	57	66	57	81	81	76	69	100	73	103	67	85	72
AT1G13420	19	26	13	25	28	29	29	8	16	21	19	28	5	33	11	27	15	62	39	116	80	27	11	75	15	22	21	32	42	32	36
AT1G13430	2	0	5	5	10	4	5	1	4	6	5	10	4	5	4	12	2	0	1	8	2	0	0	5	2	2	1	0	2	2	2
AT1G13440	45623	39723	45389	50758	42647	48192	45017	44998	49407	38299	43548	45624	49239	51791	59308	51846	23838	36677	35821	35305	51844	36681	37824	35913	33778	44650	33730	34853	36967	40486	34253
AT1G05013	0	0	0	0	0	0	0	0	0	0	0	0	0	1	0	0	0	0	0	0	0	0	0	0	0	0	0	0	0	0	0
AT1G13448	7	10	8	14	7	8	23	8	13	17	9	30	17	5	25	36	5	3	5	8	11	14	21	16	1	12	21	8	3	25	9
AT1G13450	481	452	549	790	508	485	762	564	585	673	514	699	859	669	856	723	431	574	580	576	701	761	796	577	750	822	871	656	625	750	868
AT1G13460	618	629	540	685	575	578	626	636	673	656	603	861	921	783	847	675	545	637	648	650	846	654	852	602	628	778	702	697	709	775	726
AT1G13470	892	497	2167	4250	1689	5473	3754	7047	4074	7969	8845	2743	10926	11152	10404	11133	12176	5034	8027	7713	6681	7306	6288	6857	22276	12710	6331	6361	16575	8138	12272
AT1G13480	0	0	7	17	1	18	73	198	8	25	24	2	106	42	106	70	53	10	3	52	16	206	865	29	93	203	49	48	48	36	422
AT1G13485	0	0	0	0	0	0	0	0	0	0	0	0	0	0	0	0	0	0	0	0	0	0	0	0	0	0	0	0	0	0	0
AT1G13490	1	0	0	0	0	1	0	0	0	0	0	0	0	0	0	0	0	0	0	1	0	0	2	0	0	0	0	1	0	1	0
AT1G13500	0	0	0	0	0	0	0	0	0	0	0	0	0	0	0	0	0	0	0	0	0	0	0	0	0	0	0	0	0	0	0
AT1G13510	0	0	0	1	0	0	0	0	0	0	1	0	2	3	1	1	0	0	0	0	0	0	1	1	0	0	0	0	0	0	0
AT1G13520	2	0	3	93	5	39	54	295	27	31	78	26	843	220	364	154	109	9	7	138	29	96	626	51	222	112	212	664	129	251	306
AT1G13530	5	2	15	74	13	41	63	201	40	73	84	54	195	58	163	170	30	16	33	52	20	130	263	30	147	128	107	61	73	103	219
AT1G13540	12	5	33	62	7	57	92	223	83	98	144	69	209	101	256	190	47	36	52	93	35	146	293	72	208	219	137	84	109	122	419
AT1G13550	21	16	45	69	20	83	100	218	58	95	175	81	165	111	189	180	106	92	86	132	63	155	291	83	253	196	105	83	151	138	351
AT1G13560	2826	2725	2432	2577	2615	2467	2637	2386	2773	2380	2063	3106	2680	3322	2928	2572	3276	3446	3460	3023	4021	2551	3498	3643	3169	3101	3962	2853	4005	2758	3668
AT1G13570	238	217	225	297	210	203	309	414	299	333	256	346	396	318	388	347	212	267	296	295	268	338	359	308	333	394	290	297	268	352	331
AT1G13580	184	194	153	163	154	136	186	177	177	179	151	297	170	241	196	176	123	205	188	177	229	167	330	189	212	178	197	169	229	171	236
AT1G13590	0	0	0	0	0	0	0	0	0	0	0	0	0	0	0	0	0	0	0	0	0	0	0	0	0	0	0	0	1	0	0
AT1G08905	0	0	0	0	0	0	0	0	0	0	0	0	0	0	0	0	0	0	0	0	0	0	0	0	0	0	0	0	0	0	0
AT1G13600	2	2	1	7	8	4	3	9	3	1	0	6	4	2	3	7	0	0	2	5	4	2	3	0	2	0	0	2	0	0	5
AT1G13605	0	0	0	0	0	0	0	0	0	0	0	0	0	2	0	0	0	0	0	0	0	0	0	0	0	0	0	4	0	0	2
AT1G13607	0	0	0	0	0	0	0	0	0	0	0	0	0	0	0	0	0	0	0	0	0	0	0	0	0	0	0	0	0	0	0
AT1G13608	0	0	0	0	0	0	0	0	1	0	2	0	0	1	2	0	0	0	0	0	0	1	0	0	0	2	2	1	0	1	1
AT1G13609	0	0	0	0	2	0	1	0	2	1	1	1	0	0	1	3	0	2	2	0	0	0	0	0	0	0	0	0	0	0	3
AT1G13610	3	1	8	5	6	1	12	5	1	1	8	15	4	5	12	10	3	0	13	1	5	10	5	0	1	3	12	4	4	9	0
AT1G13620	0	0	0	0	0	0	0	0	0	0	0	0	0	0	0	0	0	0	0	0	0	0	0	0	0	0	0	0	0	0	0
AT1G13630	89	78	71	96	125	93	86	106	85	68	102	134	99	88	146	96	86	120	136	116	122	137	91	114	149	167	124	116	116	126	120
AT1G13635	6	4	8	6	8	4	3	0	9	1	3	6	0	2	4	7	5	4	4	11	3	3	23	20	2	3	5	6	11	3	2
AT1G13640	2745	2904	2875	2820	2838	2870	2949	2404	2648	2340	2552	2839	1994	2356	2925	2444	1797	2818	2043	1828	2578	2674	1684	2426	1809	2464	2350	1734	1592	1957	1718
AT1G13650	577	683	414	373	285	280	715	374	1290	1011	160	1082	44	114	516	148	63	402	100	97	120	140	36	432	54	530	162	229	43	214	85
AT1G13660	0	0	0	0	1	0	1	0	1	0	0	1	0	0	1	0	0	0	0	0	0	0	0	0	0	2	0	0	0	0	0
AT1G13670	17	15	7	9	10	10	10	6	8	5	12	20	8	1	5	23	3	14	4	12	7	11	0	24	4	12	3	1	0	3	0
AT1G13680	0	1	0	0	3	0	3	0	0	0	0	2	0	0	0	0	1	0	0	1	0	0	0	0	0	0	1	0	3	0	0
AT1G13690	526	418	506	445	480	425	442	447	438	417	387	531	399	426	564	467	337	423	450	401	464	446	394	480	451	533	434	414	344	453	487
AT1G05017	0	0	0	0	1	0	0	0	0	0	0	2	0	0	0	0	0	0	0	0	0	0	0	1	0	0	0	0	0	0	0
AT1G13700	13	7	46	111	9	55	138	495	36	37	51	106	197	80	186	155	5	14	22	33	51	77	108	34	32	97	119	71	32	76	161
AT1G05023	0	0	0	0	0	0	0	0	0	0	0	0	0	0	0	0	0	0	0	0	0	0	0	0	0	0	0	0	0	0	0
AT1G05027	0	0	0	0	0	0	0	0	0	0	0	0	0	0	0	0	0	0	0	0	0	0	0	0	0	0	0	0	0	0	0
AT1G13710	0	0	0	0	0	0	0	0	0	0	0	0	0	0	0	1	0	0	0	0	0	0	0	0	0	0	0	0	0	0	0
AT1G13720	0	0	0	0	0	0	0	0	0	0	0	0	0	0	0	0	0	0	0	0	0	0	0	0	0	0	0	0	0	0	0
AT1G13730	1292	1199	921	998	1046	835	1006	1004	1146	749	741	1547	676	804	964	864	432	848	664	644	851	689	504	944	476	862	639	675	403	692	529
AT1G13740	364	318	275	269	333	249	305	209	357	222	141	446	125	197	237	155	217	347	300	273	255	268	221	305	147	236	289	160	130	193	174
AT1G05033	8	6	2	2	4	2	1	2	4	1	2	3	0	3	1	3	1	1	1	3	0	2	0	2	1	0	1	1	0	0	0
AT1G13750	564	527	1006	1234	842	807	1209	1546	828	1184	1865	1008	2400	1293	2519	2121	785	674	845	861	856	1260	1003	1056	1676	1566	930	1176	1321	1276	1433
AT1G13755	0	0	0	0	0	0	0	0	0	0	0	0	0	0	0	0	0	0	0	0	0	0	0	0	0	0	0	0	0	0	0
AT1G13760	0	0	0	0	0	0	0	0	0	0	0	0	2	0	0	0	0	0	0	0	0	0	0	0	0	0	0	0	0	0	0
AT1G13770	424	417	356	428	360	347	421	377	385	392	292	522	459	409	452	342	313	396	315	330	336	332	370	310	311	419	327	287	272	341	300
AT1G13780	180	158	177	172	140	165	161	180	182	177	163	260	189	177	198	156	175	174	136	154	166	143	185	159	159	189	159	151	150	197	199
AT1G13790	203	229	161	175	251	178	165	146	121	97	118	174	75	110	156	91	177	266	157	179	203	198	161	176	196	196	148	144	146	144	148
AT1G13800	60	57	56	46	75	35	52	63	45	45	34	61	47	32	78	41	15	41	37	40	39	59	20	60	36	71	44	55	22	38	42
AT1G13805	0	0	0	2	0	4	0	0	0	0	0	0	0	0	0	0	0	1	0	0	0	0	0	0	0	0	0	0	0	0	0
AT1G13810	161	144	207	214	180	175	217	205	170	151	217	268	216	153	243	188	119	154	229	173	181	182	243	192	140	278	250	171	161	286	216
AT1G13820	3196	2920	2395	2419	2656	2574	2624	2164	2532	1852	1756	2537	1094	2346	2354	1802	1881	3113	2260	1838	3089	2433	1490	2527	1880	2413	2099	1681	1574	1841	1616
AT1G13825	0	0	0	0	0	0	0	0	0	0	0	0	0	0	0	1	0	0	0	0	0	0	0	0	0	0	2	2	0	0	0
AT1G13830	11	4	12	65	17	31	62	173	60	142	107	34	607	95	320	330	62	10	57	152	41	59	379	58	197	96	203	363	224	359	267
AT1G13840	0	0	0	0	0	0	0	0	0	0	0	0	0	0	0	0	0	0	0	0	0	0	0	0	0	0	0	0	0	0	0
AT1G13850	0	0	0	0	0	0	0	0	0	0	0	0	0	0	0	0	0	0	0	0	0	0	0	0	0	0	0	0	0	0	0
AT1G13860	1043	937	800	1055	958	859	831	677	877	839	668	1214	1020	1220	1001	755	713	984	972	983	1287	806	876	1236	1032	1088	1313	964	960	1068	1213
AT1G13870	566	536	479	577	539	610	560	525	537	521	504	559	554	640	600	529	560	615	620	561	739	508	675	637	669	715	692	557	687	594	723
AT1G13880	594	755	656	942	646	825	792	857	781	927	698	1017	1152	1029	1006	925	919	966	960	1044	1109	1059	1375	904	1180	1137	1169	883	1320	1045	1272
AT1G13890	0	2	0	0	0	0	0	0	0	0	0	0	0	0	0	0	0	0	0	0	0	0	0	0	0	0	0	0	0	0	0
AT1G13900	1158	1185	1191	1482	1228	1276	1313	1138	1361	1331	1325	1280	1597	1722	1676	1341	1428	1448	1487	1593	1816	1287	1884	1528	1815	1561	1775	1447	1862	1556	1882
AT1G13910	140	143	127	124	171	139	153	131	125	120	81	209	119	125	185	120	89	116	80	110	121	108	116	132	80	131	117	115	55	129	75
AT1G13920	105	102	54	70	100	46	43	50	65	52	59	68	47	31	40	57	90	68	41	85	68	46	14	93	123	72	44	32	49	23	41
AT1G13930	14391	10199	10925	7688	9047	9760	8233	6890	10096	7723	7994	8383	8349	12812	8960	7729	11001	9926	8483	7982	13630	6701	8356	9564	7173	11481	10887	7252	10219	10368	6287
AT1G13940	567	538	530	784	572	643	709	562	740	778	518	765	854	860	842	775	549	612	557	697	733	694	669	632	677	742	781	688	634	766	669
AT1G05037	0	0	0	0	0	0	0	0	0	0	0	0	0	0	0	0	0	0	0	0	0	0	0	0	0	0	0	0	0	0	0
AT1G13950	623	562	741	962	752	781	910	801	568	647	720	795	1236	817	1089	849	640	642	723	849	932	796	950	490	602	740	745	698	789	831	683
AT1G13960	572	508	570	772	571	673	794	925	690	798	752	780	1315	1017	1193	1051	1008	792	1028	1080	1091	853	1557	937	1401	1380	1482	1191	1424	1258	1484
AT1G13970	57	46	20	56	43	31	56	69	61	88	48	72	516	64	126	84	104	47	33	52	39	20	58	71	124	44	76	154	146	132	114
AT1G13980	1622	1546	1537	1912	1627	1625	1824	1796	1791	1899	1666	1912	2370	2191	2458	2291	1828	1836	1714	1972	2211	1721	2073	2028	2367	2116	2193	1969	2157	2031	2181
AT1G13990	380	235	616	1553	428	949	1226	2355	1388	2414	1939	1137	4507	2647	3318	2753	3750	904	1826	2569	1938	1566	4838	2102	5450	3650	3080	3159	5160	3452	3995
AT1G14000	2665	2371	2587	3086	2724	2885	3137	3224	2829	3032	3502	2931	4744	4004	4430	4141	4194	3425	3772	3892	4291	3557	5809	3756	5272	5090	4351	4171	5356	4251	5563
AT1G14010	790	690	895	1137	898	1202	1126	1442	1022	1351	1621	921	2699	2013	2129	1886	2181	1124	1451	1517	1896	1371	2307	1463	3300	2426	1474	1559	3149	1759	2082
AT1G05043	7	0	0	1	0	0	0	0	0	0	0	0	0	0	0	0	0	0	0	2	1	1	0	4	0	0	3	0	0	1	1
AT1G14020	864	767	678	639	641	582	636	646	676	623	638	765	584	707	743	642	669	722	668	592	734	740	641	723	850	833	653	498	688	553	694
AT1G14030	2851	2390	1988	1532	1991	1540	1982	1520	2130	1429	1142	2166	574	933	1451	1072	928	1911	1101	1060	1542	1209	586	1686	834	1332	924	904	537	888	655
AT1G05047	2	0	1	1	0	4	0	2	0	0	0	1	0	0	3	1	0	0	3	2	2	5	4	3	1	3	1	1	1	1	0
AT1G14040	115	102	89	84	78	62	84	102	135	131	91	184	198	138	144	100	77	84	98	84	79	88	109	109	135	125	122	106	116	166	109
AT1G14048	0	0	0	0	0	0	0	0	0	0	0	0	0	0	0	0	0	0	0	0	0	0	0	0	0	0	0	0	0	0	0
AT1G14060	267	260	250	278	276	284	302	328	328	225	269	325	438	261	413	359	203	236	296	346	307	287	474	412	432	576	380	368	376	467	541
AT1G14071	12	26	5	19	12	10	17	18	18	12	10	28	14	13	14	15	8	11	8	14	11	19	6	9	5	10	7	7	2	7	12
AT1G14080	0	0	0	21	2	2	20	25	2	9	45	16	236	14	208	66	8	0	4	61	7	12	51	7	18	2	35	130	11	80	62
AT1G14090	142	145	138	138	151	148	180	170	140	163	138	208	197	171	204	161	159	183	169	182	179	195	168	180	185	230	219	155	130	198	223
AT1G14100	10	12	12	6	12	1	6	7	6	0	1	10	1	2	1	6	2	10	2	5	6	2	1	4	0	0	2	1	0	4	0
AT1G14110	0	0	0	0	0	0	0	0	0	0	0	0	0	0	0	0	0	0	0	0	0	0	0	0	0	0	0	0	0	0	0
AT1G05053	0	0	0	0	0	0	0	0	0	0	0	0	0	0	0	0	0	0	0	0	0	0	0	0	0	0	0	0	0	0	0
AT1G14120	0	0	0	1	0	1	7	0	0	0	0	0	23	2	9	0	8	3	16	51	29	10	101	7	9	15	22	41	24	60	15
AT1G14130	192	153	169	307	180	222	270	241	269	287	267	220	710	319	481	359	496	370	574	911	684	399	1186	515	469	739	731	962	867	1275	566
AT1G14140	493	514	534	529	493	468	556	568	567	494	550	499	488	457	629	451	429	491	471	470	597	544	418	496	519	634	433	473	472	462	465
AT1G14150	6843	7143	7554	7074	6585	6146	7286	5071	6803	5379	4872	6189	2436	4475	5606	4399	4796	6745	5400	3521	5823	5572	2999	5141	2927	5142	4385	3040	2655	4100	2315
AT1G14160	0	0	1	2	1	0	0	0	0	0	0	1	0	0	0	0	1	0	0	1	0	0	0	0	0	0	0	0	0	0	0
AT1G05057	0	0	0	0	0	0	0	0	0	0	0	0	0	0	0	0	0	0	0	0	0	0	0	0	0	0	0	0	0	0	0
AT1G05063	0	0	0	0	0	0	0	0	0	0	0	0	0	0	0	0	0	0	0	0	0	0	0	0	0	0	0	0	0	0	0
AT1G14170	358	359	459	595	405	514	701	765	471	591	738	575	1273	668	1042	1001	655	487	528	637	627	681	1216	608	1012	848	698	663	846	643	1165
AT1G14180	245	236	136	154	224	114	162	149	151	120	133	214	84	116	138	103	97	146	118	124	156	139	67	180	113	137	101	120	106	83	116
AT1G14182	0	0	0	0	0	0	0	0	0	0	0	0	0	0	0	0	0	0	0	0	0	0	2	0	0	0	1	0	0	0	0
AT1G14185	2	5	2	8	5	6	6	5	4	5	1	6	1	1	1	1	3	3	0	7	3	0	3	2	0	3	5	0	0	1	3
AT1G14190	60	102	42	36	72	22	34	30	38	34	40	38	16	21	31	33	30	46	30	24	36	14	9	43	15	12	9	22	7	9	14
AT1G14200	103	92	185	444	161	337	262	450	230	271	379	249	716	535	454	576	616	388	503	561	590	601	647	264	717	478	633	469	670	518	972
AT1G14205	82	74	59	80	44	30	84	82	74	46	62	76	62	57	103	86	21	68	66	44	74	78	47	46	29	52	65	64	40	66	66
AT1G14210	182	214	280	322	262	223	464	389	356	298	382	455	443	273	601	584	129	217	222	389	313	332	355	314	212	369	342	330	198	473	407
AT1G14220	0	0	1	1	0	0	0	0	0	0	0	0	0	0	0	0	0	0	0	0	0	0	0	2	0	0	0	0	0	0	0
AT1G14230	667	544	590	851	624	625	660	849	823	909	788	879	1609	1129	1215	1038	1008	713	732	918	943	758	1089	870	1418	964	891	885	1059	908	1080
AT1G14240	2	3	5	3	2	3	1	4	10	1	2	2	5	3	8	4	3	3	1	7	3	2	5	4	3	2	3	3	4	4	5
AT1G14250	588	1141	854	198	706	1523	1149	434	513	171	183	295	905	576	501	119	1700	508	1395	1570	4136	1854	2761	528	179	437	419	2058	457	815	780
AT1G14260	19	18	27	65	19	78	82	184	176	352	192	84	315	227	177	263	215	121	154	162	96	135	211	174	562	240	168	178	328	273	290
AT1G14270	4007	3835	3246	2908	3130	3062	3304	2716	3797	2925	2558	3696	1683	2603	2881	2350	2406	3582	2494	2049	3335	2812	1583	3325	2353	2993	2487	2135	1969	2369	1854
AT1G14280	832	798	711	844	685	633	801	560	1159	826	438	1195	253	571	489	586	272	521	435	364	723	515	224	564	190	467	463	346	313	303	300
AT1G14290	763	818	704	676	717	665	702	553	676	582	402	931	407	644	563	513	377	783	604	662	1068	600	410	617	379	562	613	567	629	428	486
AT1G14300	239	261	297	262	209	291	296	314	279	235	288	359	396	309	481	375	244	262	314	348	321	302	464	359	373	433	340	358	300	383	443
AT1G14310	450	465	424	389	408	420	464	441	514	409	393	512	368	456	456	399	392	457	323	322	487	392	328	492	356	561	394	362	371	343	327
AT1G14315	0	0	0	0	0	0	0	0	0	0	0	1	0	0	0	0	0	0	0	0	0	0	0	0	0	0	0	0	0	0	0
AT1G14320	20266	15286	13247	12311	14384	14064	14455	14684	15161	11155	11413	15640	15123	12559	16490	13150	9560	14436	11324	13342	14684	12669	13395	15562	12646	15737	11031	13116	12253	12212	13325
AT1G14330	332	407	328	564	355	615	434	702	401	464	543	639	1312	867	786	644	662	490	649	902	991	777	2445	635	1246	1042	1060	1144	1658	817	1614
AT1G14340	399	361	425	583	367	479	545	590	529	644	495	643	921	675	827	700	397	335	456	443	459	407	656	433	356	475	554	579	450	735	474
AT1G14345	8004	8444	7655	5782	6759	5218	6400	4787	6030	3992	4340	5992	2038	3291	4648	3692	3048	5255	3083	2416	4507	3686	1324	4084	1632	3748	2849	2308	1449	2589	1529
AT1G05067	0	0	0	0	0	0	0	0	0	0	0	0	0	0	0	0	2	0	0	0	0	0	0	0	0	0	0	0	0	0	0
AT1G05073	0	0	0	0	0	0	0	0	0	0	0	0	0	0	0	0	0	0	0	0	0	0	0	0	0	0	0	0	0	0	0
AT1G14350	1013	953	810	1026	887	887	1019	632	829	631	576	891	842	697	828	711	432	661	517	694	778	505	381	461	212	365	500	469	475	360	302
AT1G14360	793	762	954	1156	764	1165	1040	1743	1197	2409	2293	1015	3263	1902	2707	2288	2408	1108	1364	1324	1411	1501	2631	1877	4695	3770	1790	1795	4032	2516	2722
AT1G14370	255	258	420	744	251	682	673	1062	841	1337	1118	695	2314	1308	1558	1534	1245	710	967	1266	1173	1154	2438	969	2165	1770	1239	1525	2050	1673	2234
AT1G05077	0	0	0	0	0	0	0	0	0	0	0	0	0	0	0	0	0	0	0	0	0	0	0	0	0	0	0	0	0	0	0
AT1G14380	936	896	653	1023	937	799	972	781	1131	1007	674	1374	979	963	1152	1044	458	638	509	658	854	598	453	945	481	693	685	699	356	762	606
AT1G05083	0	0	0	0	0	0	0	0	0	0	0	0	0	0	0	0	0	0	0	0	0	0	0	0	0	0	0	0	0	0	0
AT1G14390	54	46	17	44	38	14	16	8	33	15	13	42	12	22	17	31	5	19	9	29	22	4	5	27	11	10	4	10	11	7	16
AT1G14400	2725	2688	2439	3203	2747	3167	3019	3160	3452	3581	2785	3279	4121	3795	4050	3982	3897	3108	3013	3427	3950	3237	4086	3586	4469	4313	3942	3629	4396	3750	4109
AT1G14410	1472	1175	1137	934	1125	1043	1079	1147	1288	1022	939	1292	1015	913	1263	995	779	1049	815	834	962	731	536	1213	1131	961	551	792	821	779	723
AT1G14420	0	0	0	1	1	0	0	0	0	0	1	4	0	0	3	0	0	0	1	0	0	0	1	0	1	2	0	0	2	0	0
AT1G14430	163	218	56	71	163	53	90	46	85	47	32	158	19	22	34	31	49	76	43	91	51	58	5	142	14	40	12	54	10	3	31
AT1G14440	170	173	80	66	162	72	71	65	49	70	29	94	20	37	47	47	92	124	33	99	101	56	12	102	45	45	12	65	22	10	27
AT1G14450	1827	1533	1494	1805	1472	1496	1577	1424	1841	1475	1374	1756	1806	1671	1909	1691	1515	1500	1476	1608	1817	1659	1583	1678	1646	1746	1674	1748	1660	1723	1449
AT1G14453	2	1	1	2	1	0	1	1	2	0	1	2	1	0	0	3	0	2	0	4	0	0	1	0	1	2	4	0	2	1	1
AT1G14455	0	0	0	0	0	0	1	0	0	0	0	0	0	1	0	0	1	0	0	0	0	1	0	1	0	0	0	0	0	0	2
AT1G14460	793	874	519	631	792	638	678	462	717	713	449	796	513	652	541	560	457	668	476	518	698	501	375	762	553	503	394	540	435	373	397
AT1G05093	0	0	0	0	0	0	0	0	0	0	0	0	0	0	0	0	0	0	0	0	0	0	0	0	0	0	0	0	0	0	0
AT1G14470	50	41	37	44	42	30	49	35	36	54	49	58	62	46	66	45	21	32	31	36	31	45	32	48	36	60	45	34	35	43	34
AT1G14480	54	67	90	76	71	54	56	99	137	116	130	125	145	121	79	147	129	124	73	69	120	69	98	141	183	128	97	78	150	86	148
AT1G14490	21	6	7	11	9	7	11	9	11	12	10	16	4	3	6	18	6	9	13	13	8	4	2	10	6	15	4	12	2	9	15
AT1G14500	0	2	1	0	0	0	0	1	0	0	0	0	0	0	0	0	0	0	0	0	0	0	0	0	2	0	0	0	0	0	0
AT1G14510	910	964	934	1152	930	1037	1240	1354	1155	1362	1139	1334	1706	1291	1644	1450	1280	1240	1004	1103	1070	1288	1374	1324	1979	1862	1250	1227	1502	1289	1704
AT1G14518	0	0	0	0	0	0	0	0	0	0	0	0	0	0	0	0	2	0	0	0	0	0	0	0	0	0	3	0	0	0	0
AT1G14520	103	200	182	286	182	358	191	108	105	90	204	210	345	525	239	199	309	154	144	226	478	147	349	68	207	193	246	179	485	278	195
AT1G14530	198	211	169	187	153	146	182	163	165	172	121	212	179	245	194	132	271	224	245	206	295	187	225	216	254	215	242	202	300	190	285
AT1G14540	4	6	17	93	7	66	50	89	19	23	87	21	107	306	210	70	25	12	24	108	78	157	1260	35	158	147	97	144	93	102	325
AT1G14550	0	0	0	1	0	0	0	0	0	0	0	0	0	2	9	0	0	0	0	1	0	0	75	0	0	0	0	3	0	0	4
AT1G14560	632	544	589	715	524	575	685	645	687	772	624	947	898	887	879	709	834	754	641	705	828	645	848	732	995	933	826	713	960	817	851
AT1G14570	1748	1600	1640	1936	1843	1618	1858	1791	1962	1850	1500	2067	2263	1863	2355	2025	1663	1496	1543	1826	1772	1575	1875	1702	1679	2172	1804	1749	1830	1807	1792
AT1G14580	437	457	399	389	471	363	408	479	671	712	324	472	248	390	315	401	305	372	422	321	495	374	327	647	444	488	239	329	419	266	343
AT1G05097	0	0	0	0	0	0	0	0	0	0	0	0	0	0	0	0	0	0	0	0	0	0	0	0	0	0	0	0	0	0	0
AT1G05103	0	0	0	0	0	0	0	0	0	0	0	0	0	0	0	0	0	0	0	0	0	0	0	0	0	0	0	3	0	0	0
AT1G05107	0	0	1	0	1	2	0	1	0	0	0	0	0	0	0	0	0	2	0	0	0	0	0	1	0	0	0	0	0	1	0
AT1G14590	295	322	345	372	351	332	335	281	403	278	253	443	314	369	411	336	343	404	566	364	543	420	455	404	330	498	599	336	409	398	448
AT1G14600	80	66	98	109	63	84	133	145	159	138	118	143	179	135	195	169	48	85	48	81	90	124	201	85	80	171	124	152	119	235	144
AT1G14610	5685	4584	5091	4985	5633	4594	5124	4777	4744	3860	4344	5365	4947	4115	5591	4930	3404	4203	3937	4742	5168	3844	4032	4936	3497	4654	3817	4223	3412	3811	3928
AT1G14620	473	348	401	405	415	327	411	353	425	317	335	509	443	321	486	489	264	329	311	325	353	321	274	410	328	460	275	368	257	349	328
AT1G14630	38	40	23	25	42	25	22	13	29	32	16	26	16	15	30	8	16	48	10	28	21	13	14	28	21	29	5	21	6	14	13
AT1G14640	86	99	128	185	108	127	153	167	154	171	112	160	270	166	197	192	193	168	210	257	202	293	414	189	244	328	254	299	302	329	221
AT1G14642	9	7	16	37	5	18	15	20	19	11	12	23	18	16	26	29	12	13	33	39	26	23	34	15	15	25	25	28	35	40	20
AT1G14650	2505	2173	2196	2545	2168	2142	2506	2524	2476	2321	2224	2610	2989	2499	3103	2707	2304	2261	2200	2416	2644	2290	2672	2544	2591	2821	2491	2442	2390	2569	2506
AT1G14660	148	173	189	245	175	142	187	211	213	201	152	260	196	195	224	204	150	183	174	184	184	252	213	181	155	208	220	189	120	215	181
AT1G05113	0	0	0	0	0	0	0	0	0	0	0	0	0	0	0	0	0	0	0	0	0	0	0	0	0	0	0	0	0	0	0
AT1G14670	5404	4620	4687	4959	4814	4971	4818	5250	4638	5144	5770	4621	7435	6948	6993	6213	7747	6794	6673	6828	8014	6065	8301	7107	10353	7384	7211	5827	9441	5995	9802
AT1G14680	39	44	24	28	36	37	49	31	45	34	32	42	37	48	43	52	24	46	44	45	45	58	60	36	56	39	37	35	43	42	63
AT1G14685	915	1033	780	952	954	892	913	977	900	1102	777	1040	942	958	1050	969	930	1070	844	955	1184	1140	929	1016	1402	1336	1073	911	1127	893	1109
AT1G14686	1	2	2	2	2	1	2	0	0	0	2	0	0	0	4	0	2	1	5	0	0	0	0	1	0	0	0	2	0	0	0
AT1G14687	32	30	23	39	31	21	28	31	25	31	19	34	15	26	25	20	40	31	48	13	31	25	30	45	31	40	32	24	39	32	32
AT1G14688	0	0	0	0	0	0	0	0	0	0	0	0	0	0	1	0	2	0	0	0	0	0	0	1	1	0	1	0	1	0	2
AT1G05117	0	0	0	0	0	0	0	0	0	0	0	0	0	0	0	0	0	0	0	0	0	0	0	0	0	0	0	0	0	0	0
AT1G14690	966	944	871	1176	965	835	1138	1207	1243	1210	923	1308	1350	1039	1408	1329	686	785	714	795	856	929	749	962	839	1167	1122	935	600	1083	1021
AT1G14700	650	745	801	558	561	321	411	372	276	168	186	335	90	147	179	171	173	385	264	218	407	348	126	150	51	238	156	106	60	89	57
AT1G14710	2824	2683	2452	2746	2791	2898	2557	2519	2782	2447	2326	2760	2738	3157	3289	2703	2638	3525	3574	3129	3715	3483	3989	3849	4285	4922	3801	3064	3601	3260	4642
AT1G14720	1748	1782	2041	1790	1811	1447	2074	2166	1878	1649	1378	2470	1739	1633	2267	1786	749	1214	1282	1100	1495	1445	1458	1384	832	1566	1802	1381	920	1375	1535
AT1G14730	56	74	31	60	49	25	42	37	30	30	28	39	28	38	28	37	46	34	42	66	62	30	32	58	38	54	27	28	31	23	33
AT1G14740	1227	1308	1588	2450	1321	2431	2342	2886	2186	2897	2674	2116	4358	4294	4111	3719	3260	3140	3437	3327	4141	3356	5778	2902	5904	4612	4110	3406	5351	4003	5709
AT1G14750	34	19	25	18	19	22	24	14	4	7	13	13	22	21	11	6	21	19	21	31	32	19	12	22	11	10	8	6	4	11	7
AT1G14755	0	0	0	0	0	0	0	0	0	0	0	0	0	0	0	0	0	0	0	0	0	0	0	0	0	0	0	0	0	0	0
AT1G14760	0	0	0	0	0	0	0	0	0	0	0	3	0	2	0	0	0	0	0	1	0	0	0	0	0	0	0	0	0	0	0
AT1G14770	246	203	198	247	234	225	197	161	161	141	127	215	181	183	173	146	105	153	143	164	186	169	131	166	136	154	137	118	127	122	121
AT1G14780	13	13	28	83	19	106	142	118	60	88	44	44	217	188	155	164	230	404	579	658	652	382	1008	324	653	815	846	377	778	802	1287
AT1G14790	726	658	912	1235	835	836	1135	1199	1013	1427	1431	1250	1721	1262	1654	1647	959	746	951	973	943	981	700	1112	1346	990	842	1009	968	990	1029
AT1G14800	0	0	0	0	0	0	0	0	0	0	0	0	0	0	0	0	0	0	0	0	0	0	0	0	0	0	0	0	0	0	0
AT1G14810	5189	3962	4381	3334	4320	4232	3944	3387	3640	2045	3375	3825	3176	2984	4182	3433	1920	3879	3872	4868	5307	3651	3573	3743	2095	4518	3005	3633	3195	3606	2985
AT1G05123	0	1	0	0	0	0	0	0	0	0	0	1	0	0	1	0	0	0	0	0	1	0	0	0	0	0	2	0	0	0	0
AT1G14820	836	792	735	843	657	873	961	975	998	1184	762	930	1115	1019	1136	991	781	1029	802	723	928	842	949	928	920	1210	994	872	951	1184	801
AT1G14830	3132	3035	2539	2904	2976	2750	2818	2342	2775	2855	2466	2980	3619	3665	3526	2948	3628	3304	3475	3776	4447	3231	5154	3650	4337	3818	4342	3555	4778	3610	4722
AT1G14840	1598	1399	1286	1308	1490	1205	1286	971	1224	1009	910	1506	685	975	1076	882	611	1182	984	843	1185	1033	503	1112	542	1057	780	833	499	704	641
AT1G14850	1364	1082	1213	1074	1163	1020	1151	1036	1141	989	1095	1298	1293	1105	1616	1281	1013	1139	998	1152	1106	1008	1116	1295	1373	1501	1238	1199	1006	1280	1453
AT1G14860	0	0	15	18	9	6	14	82	4	7	21	8	44	10	50	35	0	4	11	13	6	14	75	10	19	43	46	21	7	30	84
AT1G14870	13	19	33	346	30	221	220	636	194	310	428	207	1788	1306	1202	914	513	185	217	652	413	434	2351	470	1184	1128	1171	1278	1678	963	2105
AT1G05127	0	0	0	0	0	0	0	0	1	1	0	1	1	0	1	1	0	0	0	0	0	0	0	0	1	0	0	0	1	0	0
AT1G14880	3329	2566	10960	23665	6856	14745	22661	46594	18104	49311	47987	17539	105149	33227	79269	73155	26039	7157	20119	25302	12942	22181	35257	23720	78465	63593	36196	31144	72312	46500	55963
AT1G14890	94	92	97	194	109	75	139	272	199	203	214	160	176	176	202	231	120	118	121	124	152	160	110	282	281	543	207	254	174	125	289
AT1G14900	176	133	123	114	180	104	203	173	190	181	163	191	121	122	211	185	87	120	84	128	142	100	94	109	155	150	97	122	107	98	112
AT1G14910	1514	1397	1455	1869	1589	1717	1672	1529	1736	1810	1889	1769	2351	2062	2397	2185	1762	1505	1645	1771	2086	1663	1817	1880	2735	2255	1900	1944	2183	1944	2190
AT1G05133	0	0	0	0	0	0	0	0	0	0	0	0	0	0	0	0	0	0	0	0	0	0	0	0	0	0	0	0	0	0	0
AT1G14920	1822	2002	1806	1982	2098	2051	1931	1484	2139	1754	1515	2455	1479	2175	1886	1807	1106	1527	1713	1481	2441	1623	1245	1690	1358	1841	1474	1534	1679	1648	1292
AT1G14930	0	3	1	0	0	0	0	1	2	0	1	0	0	0	0	0	0	0	1	0	0	0	0	0	0	0	0	0	1	0	0
AT1G14940	0	0	0	0	0	0	0	0	0	0	0	0	0	0	0	0	0	0	0	0	0	0	0	0	0	0	0	0	0	0	0
AT1G14950	0	0	0	0	0	0	0	0	0	0	0	0	0	0	0	0	0	0	0	0	0	0	0	0	0	0	0	0	0	0	0
AT1G14960	0	0	0	0	0	0	0	0	0	0	0	0	0	0	0	0	0	0	0	0	0	0	0	0	0	0	0	0	0	0	0
AT1G14970	313	317	231	266	302	224	239	233	210	181	134	309	110	165	166	146	128	245	148	192	202	236	117	209	103	155	128	126	84	90	109
AT1G14980	2592	2172	2449	2090	2320	2396	2506	2336	2131	1815	2378	2385	2727	2237	3138	2496	2198	2281	2216	2489	2719	2686	2718	2525	3112	3864	2166	2421	2603	2981	2987
AT1G14990	430	353	380	432	410	368	432	362	432	473	411	561	587	460	644	508	406	395	388	447	545	404	573	501	510	490	471	439	545	568	515
AT1G15000	774	614	463	401	553	369	466	431	587	285	263	576	179	235	330	346	140	315	315	403	315	292	214	484	131	395	260	262	155	231	207
AT1G15002	93	67	38	18	53	34	37	25	57	26	17	55	1	6	25	17	4	26	11	19	21	15	14	26	15	11	8	12	5	8	7
AT1G05137	0	0	0	0	0	0	0	0	0	0	0	0	0	0	0	0	0	0	0	0	0	0	0	0	0	0	0	0	0	0	0
AT1G15010	10	13	9	22	5	23	5	64	108	165	47	46	85	561	51	107	743	1021	929	707	697	420	2115	781	1370	715	3133	314	2143	687	3092
AT1G15015	0	0	0	0	0	0	0	0	0	0	0	0	0	0	0	0	0	0	0	0	0	0	0	0	0	0	0	0	0	0	0
AT1G15020	392	377	379	523	304	300	471	511	412	471	411	431	634	461	641	601	394	400	409	486	437	495	537	521	550	635	507	494	461	537	543
AT1G15030	1408	1172	1130	1313	1073	997	1264	1303	1423	1405	1223	1588	1307	1226	1610	1437	925	1280	1004	953	1185	1211	1034	1268	1139	1510	1103	888	875	1118	1225
AT1G05143	0	0	0	0	0	0	0	0	0	0	0	0	0	0	0	0	0	0	0	0	0	0	0	0	0	0	0	0	0	0	0
AT1G15040	2	1	0	1	0	2	0	182	9	0	1	7	16	4	15	2	2	0	0	1	2	19	326	1	4	8	17	35	5	4	16
AT1G05147	1	0	0	0	0	0	0	1	0	0	2	3	0	1	1	0	1	1	4	0	0	3	2	1	1	0	3	0	0	4	3
AT1G15050	3	0	2	0	2	2	1	7	2	1	0	1	1	10	1	7	0	0	0	0	0	2	1	1	3	7	2	2	2	1	4
AT1G15060	1329	1234	1117	1360	1251	1200	1274	1310	1375	1368	1311	1330	1417	1415	1486	1402	1640	1350	1196	1101	1488	1094	1117	1347	1532	1378	1193	1212	1345	1172	1204
AT1G15080	111	147	112	120	103	90	141	90	141	131	78	163	53	123	114	108	72	89	78	68	114	53	83	100	48	92	94	55	44	86	67
AT1G15090	0	0	0	0	0	0	0	0	0	0	0	0	0	0	0	0	0	0	0	0	0	0	0	0	0	0	0	0	0	0	0
AT1G05153	0	0	0	0	0	0	1	0	0	0	0	0	0	0	0	0	0	0	0	0	1	0	1	0	0	0	0	0	2	0	0
AT1G15085	19	11	6	16	13	13	19	19	16	10	17	19	6	21	24	14	7	17	4	10	11	8	7	4	11	15	3	10	4	7	9
AT1G15100	621	449	428	526	457	596	581	454	853	828	471	547	716	1024	750	680	786	703	922	816	952	635	1428	848	687	725	995	768	713	1147	819
AT1G15110	132	173	128	197	200	170	160	178	183	203	180	252	352	247	309	270	221	164	207	172	259	140	351	187	165	192	332	297	194	272	257
AT1G15120	3532	3035	3326	3321	3234	3056	3539	3631	3422	3791	3774	4037	5161	3968	4735	3984	3208	3379	3304	3632	4049	3519	3673	3353	4828	4172	3030	3576	4595	3703	3859
AT1G15125	19	63	91	141	204	57	269	272	130	265	220	124	966	147	689	1865	101	89	121	659	133	359	454	194	69	727	1065	736	39	377	757
AT1G15130	2108	2099	2209	3150	2510	2733	3063	3532	2996	3490	3683	3003	6338	4638	5118	4767	4674	2914	3257	4000	3964	3201	5181	3769	6648	5147	4214	4163	6217	4109	5595
AT1G15140	11061	10595	9405	7858	9039	9009	9174	7354	9675	6636	7158	8000	4326	7605	8658	6578	6906	10614	8048	6895	10224	7940	5250	8976	6795	9536	7219	5680	6168	6038	5749
AT1G15150	20	12	45	76	40	57	78	43	60	20	65	107	127	73	94	123	3	6	117	169	118	59	140	42	29	114	77	128	134	175	60
AT1G15160	2	0	0	3	2	1	3	1	1	0	0	0	0	0	0	3	1	0	1	0	0	2	0	1	0	3	0	1	0	0	0
AT1G15165	500	454	435	378	444	347	452	376	426	274	305	424	174	243	419	285	229	393	265	256	295	324	188	391	179	288	265	251	161	223	167
AT1G15170	594	678	639	585	667	693	668	547	728	462	542	767	443	596	711	569	431	664	618	520	782	554	466	566	278	478	542	426	315	495	376
AT1G15175	116	85	71	115	79	62	104	74	86	94	60	116	57	67	101	88	38	83	42	73	60	54	49	47	30	49	45	37	29	44	22
AT1G15180	1773	1735	1426	1196	1509	1095	1338	1093	1305	796	745	1356	421	756	1030	731	694	1147	814	754	1171	757	456	978	325	620	639	485	332	466	310
AT1G15190	3	3	0	3	6	6	2	3	0	7	0	1	0	5	3	4	3	0	10	2	2	2	7	3	7	4	3	6	4	6	14
AT1G15200	1777	1668	1607	1870	1630	1618	1820	1741	1528	1389	1353	2161	1555	1373	1952	1447	1299	1536	1405	1709	1664	1904	1617	1650	1375	2067	1595	1419	1293	1725	1497
AT1G15210	0	0	0	0	0	0	2	0	0	0	0	0	0	0	2	0	0	1	0	0	0	0	0	3	4	0	0	4	6	1	0
AT1G15215	260	197	256	285	252	201	230	205	255	266	188	339	258	200	281	247	123	196	169	184	197	208	164	194	130	223	193	203	76	225	146
AT1G15220	177	141	132	193	141	165	134	217	206	173	148	160	185	195	203	185	146	206	159	173	159	182	217	187	189	219	207	161	197	159	212
AT1G15230	383	312	395	536	389	372	531	461	494	480	341	522	564	469	565	528	545	443	450	471	474	549	646	490	562	579	543	505	441	651	497
AT1G15240	1345	1462	1305	1711	1375	1261	1537	1632	1578	1731	1302	1779	1980	1681	2090	1723	1631	1539	1460	1596	1582	1439	1907	1634	1840	1819	1785	1753	1683	1871	1712
AT1G15250	506	490	524	493	498	511	558	553	619	521	457	721	451	416	632	521	156	327	342	362	318	352	383	454	292	567	415	424	272	464	389
AT1G15260	1425	1425	1450	1415	1527	1072	1470	1087	1810	1318	951	1768	721	1034	1463	1208	493	1071	814	537	756	894	499	987	363	807	682	658	372	684	375
AT1G15270	3642	3730	3641	4172	3643	3638	4013	3941	4537	4107	3360	4637	4401	4222	4880	4393	3629	3616	3701	3855	4311	3832	4604	4081	4025	4948	4169	4091	4304	4730	3875
AT1G15280	2127	1910	2040	2644	2067	2141	2522	2508	2554	2373	2051	2766	2745	2124	2941	2750	1823	1948	1900	2092	2036	2147	2235	2273	2189	2925	2485	2209	1976	2516	2380
AT1G15290	8245	7125	6819	6796	6199	5488	7813	5960	7596	6259	5124	7579	4804	4504	6922	5586	3052	5293	4596	5951	6018	5330	4270	6311	2506	6438	5272	5076	3541	6300	3816
AT1G15300	81	71	64	71	69	77	73	94	45	54	36	62	80	56	96	42	71	69	78	90	77	72	134	53	68	70	74	100	78	71	86
AT1G15310	36	37	38	60	56	32	66	34	59	57	56	61	159	65	98	64	55	28	57	125	51	40	241	51	44	44	70	157	74	153	91
AT1G15320	0	0	0	0	1	0	0	0	3	1	0	0	0	0	4	0	0	2	0	0	0	2	0	2	0	2	0	3	0	0	0
AT1G15330	0	0	0	0	0	0	0	0	0	0	0	0	1	1	0	0	1	0	0	0	0	0	0	0	0	0	1	0	0	0	0
AT1G15340	1780	1836	1558	1718	1572	1305	1807	1796	1628	1735	1143	1941	1386	1122	1723	1578	1258	1598	1155	1191	1335	1399	1160	1514	1047	1767	1593	1474	938	1475	1116
AT1G15350	277	258	236	382	234	293	419	360	308	333	235	316	487	333	417	402	445	333	367	543	406	503	1016	357	501	589	628	477	477	566	722
AT1G05157	0	1	1	0	0	0	0	0	0	0	0	0	0	0	0	0	0	0	1	0	0	0	0	0	0	0	2	0	0	1	0
AT1G15360	0	0	0	0	0	0	0	0	0	0	0	0	0	0	0	0	0	0	0	0	0	0	0	0	0	0	0	0	0	0	0
AT1G15370	966	868	868	1038	947	962	1054	931	1053	1037	1023	1045	1430	1368	1281	1279	1270	1057	1083	1171	1412	1185	1451	1226	1539	1508	1354	1204	1506	1222	1404
AT1G15380	1	0	0	3	0	2	6	55	11	1	0	7	22	1	3	1	0	0	0	2	1	5	32	7	0	5	10	145	0	11	12
AT1G15385	0	0	0	0	0	0	0	1	0	0	0	0	0	0	0	0	0	0	0	0	0	1	4	0	0	1	0	6	2	0	4
AT1G15390	1544	1395	1150	893	1320	1168	1170	1063	1097	682	744	1214	548	777	953	737	346	1160	876	871	1221	1038	540	917	657	1031	598	725	560	666	569
AT1G15400	693	612	642	1035	800	863	1010	938	799	855	810	866	1515	994	1259	1212	877	758	795	976	874	987	1014	775	1105	1221	1024	941	1001	1068	1021
AT1G05163	1	0	1	0	0	2	0	0	0	1	0	1	1	0	2	0	0	2	1	0	0	0	0	0	0	0	0	1	0	0	0
AT1G15405	0	0	0	0	0	0	0	0	0	0	0	0	0	0	0	0	0	0	0	0	0	0	0	0	0	0	0	0	0	0	0
AT1G15410	812	1072	862	1078	1442	962	1432	863	1380	1158	793	1719	440	641	1237	1129	597	906	616	622	520	838	286	1015	255	864	715	527	206	612	384
AT1G15415	4	1	8	24	4	8	16	11	8	7	18	11	27	24	12	28	28	10	23	37	25	19	49	20	54	52	58	23	48	36	66
AT1G15420	530	471	548	523	472	471	500	514	558	412	480	604	579	474	624	615	487	588	676	670	705	647	952	652	731	1057	829	735	682	784	1073
AT1G15430	219	193	203	328	178	321	321	421	306	365	355	329	664	693	428	449	897	516	671	735	805	584	1191	564	1241	851	1098	748	1368	822	1072
AT1G15440	944	805	898	795	930	826	835	966	979	656	934	1147	1034	787	1247	1065	555	710	913	939	906	770	1036	1193	974	1517	1002	1079	824	1038	1348
AT1G15450	0	0	0	0	0	0	0	0	0	0	0	0	0	0	0	0	0	0	0	0	0	0	0	0	0	0	0	0	0	0	0
AT1G15460	1	0	3	3	1	0	0	0	1	0	2	2	0	1	0	0	1	1	0	4	1	0	0	1	1	0	0	0	1	2	0
AT1G15470	1026	876	845	849	917	920	837	830	965	776	802	925	897	1048	1043	846	929	888	900	840	1134	854	854	922	1127	1001	848	788	1063	802	845
AT1G15480	191	225	233	212	187	180	227	203	231	199	176	268	288	197	285	291	136	213	189	223	187	217	173	271	229	335	249	249	190	245	278
AT1G15490	447	526	313	428	393	411	482	425	411	386	340	499	263	399	459	416	275	421	386	347	409	453	232	416	286	505	384	292	251	385	313
AT1G15500	6074	5069	4943	4296	5310	4352	5228	4748	5577	3797	3589	5717	3687	3674	4993	4368	2730	4208	3408	3770	4231	3324	3059	5226	2384	4316	3140	4011	2236	3484	3031
AT1G15510	511	421	541	468	407	325	486	446	511	383	345	644	392	296	575	419	193	317	303	250	224	313	276	431	185	548	307	385	132	476	329
AT1G15520	55	38	155	784	382	491	212	1810	689	788	2709	734	30713	3948	3971	8191	10383	665	338	3678	613	920	3823	2777	15688	9506	2589	11922	19705	3755	6032
AT1G08915	3	0	0	1	3	1	2	4	1	2	0	2	3	3	1	3	7	0	1	2	2	0	5	0	4	6	2	3	2	4	6
AT1G15530	407	436	492	648	487	461	623	603	593	608	549	525	785	713	875	852	716	625	679	709	720	768	1174	681	1116	1072	890	576	786	812	1349
AT1G15540	0	0	0	1	1	1	2	0	0	0	2	0	0	0	0	2	0	0	0	0	1	1	0	0	0	0	1	0	0	1	0
AT1G15550	291	316	275	179	353	302	308	279	182	64	197	435	41	123	141	152	102	318	197	171	301	322	55	237	68	243	60	71	9	56	53
AT1G15560	0	0	0	0	0	0	0	0	0	0	0	0	0	0	0	0	0	0	0	0	0	0	0	0	0	0	0	0	0	0	0
AT1G05167	0	0	0	0	0	0	0	0	0	0	0	0	0	0	0	0	0	0	0	0	0	0	0	0	0	0	0	0	0	0	0
AT1G05173	0	0	0	0	0	0	0	0	0	0	0	0	0	0	0	0	0	0	0	0	0	0	0	0	0	0	0	0	0	0	0
AT1G15570	271	248	143	87	184	114	143	97	121	65	102	148	57	82	100	52	137	214	116	146	234	138	74	143	109	133	78	75	64	72	85
AT1G15580	61	37	39	37	41	28	35	34	62	27	16	52	11	49	43	40	39	94	97	62	45	43	43	106	112	160	88	39	75	26	57
AT1G15590	0	0	0	0	0	0	0	0	0	0	0	0	0	0	0	0	0	0	0	0	0	0	0	0	1	0	0	0	0	0	0
AT1G15600	0	0	0	0	0	0	0	0	0	0	0	0	0	0	0	0	0	0	0	0	0	0	0	0	0	0	0	0	0	0	0
AT1G15610	1	2	0	2	1	4	11	18	0	0	5	0	23	2	16	10	1	0	3	6	1	5	40	0	1	0	0	0	0	5	6
AT1G15620	0	1	1	1	0	0	4	0	0	2	1	1	5	2	9	2	0	0	0	0	0	0	2	0	0	0	0	2	0	2	0
AT1G15625	4	2	6	17	3	8	6	11	10	8	11	4	50	9	31	20	5	10	8	17	1	6	47	3	16	5	15	15	6	14	6
AT1G15630	0	0	0	0	0	0	0	0	0	0	0	0	0	0	0	0	0	0	0	0	0	0	0	0	0	0	0	0	0	0	0
AT1G15640	0	0	0	0	0	0	0	0	0	0	0	0	0	0	0	0	0	0	0	0	0	0	0	0	0	0	2	0	0	0	0
AT1G15650	0	0	0	0	0	0	0	0	0	0	0	0	0	0	0	0	0	0	0	0	0	0	0	0	0	0	0	0	0	0	0
AT1G15660	641	475	444	435	430	370	470	385	382	345	438	444	543	412	450	447	438	423	414	412	489	429	338	423	374	421	393	374	289	297	341
AT1G15670	59	49	119	418	50	323	757	1602	302	555	654	230	2007	879	1571	1312	624	383	490	982	429	763	2231	411	1271	1613	822	1131	1119	1024	1731
AT1G15680	0	0	0	0	0	0	0	0	0	0	0	0	0	0	0	0	0	0	0	0	0	0	0	0	0	0	0	0	0	0	0
AT1G05177	0	0	0	0	0	0	0	0	0	0	0	0	0	0	0	0	0	0	0	0	0	0	0	0	0	0	0	0	0	0	0
AT1G15690	71984	74746	65743	53479	59676	46597	62670	55368	70076	54808	44643	59431	30177	36568	54986	43633	24945	51159	29574	25110	37420	36481	19369	49602	22780	42075	30853	30863	19087	30935	25728
AT1G05183	2	0	5	2	0	1	4	6	2	1	2	5	0	0	3	0	10	10	4	1	4	2	5	5	4	6	18	4	4	3	8
AT1G15700	72	63	73	96	78	78	81	78	95	75	87	98	101	76	122	103	83	108	74	80	93	77	75	72	91	95	77	78	85	75	83
AT1G15710	1448	1281	1128	1055	1189	1094	1151	899	1365	901	925	1129	715	1048	1282	886	825	1312	1008	918	1096	851	791	1192	839	1230	895	868	865	864	892
AT1G15720	60	52	66	66	49	75	69	37	63	46	54	71	46	55	53	49	84	78	96	98	107	74	69	72	75	101	105	64	64	69	77
AT1G05187	20	14	0	1	13	5	5	1	12	1	1	5	1	2	8	8	1	7	0	6	0	6	0	1	0	6	0	2	2	0	1
AT1G15730	2341	2125	1772	1885	2112	1794	2039	1778	1995	1465	1379	2151	1077	1384	1784	1550	1170	1851	1556	1492	1840	1736	1192	1909	1107	1718	1460	1329	959	1306	1169
AT1G05193	0	0	0	0	0	0	0	0	0	0	0	0	0	0	0	0	0	0	0	0	0	0	0	0	0	0	0	0	0	0	0
AT1G15740	1083	1042	1221	2068	1207	1072	2266	2400	1679	2195	1441	1898	3432	1606	2912	2511	1205	974	1103	1512	1101	1476	1910	1537	1388	1571	1889	2170	963	2276	1761
AT1G15750	8295	8497	8416	10776	8730	9408	10286	10301	10592	10902	10057	11489	13655	12186	13760	12632	8202	7508	7916	7815	9988	8710	8825	10056	11716	11502	10517	10602	10965	10724	9959
AT1G05197	0	0	0	0	0	0	0	0	0	0	0	0	0	0	0	0	0	0	0	0	0	0	0	0	0	0	0	0	0	0	0
AT1G15757	0	0	0	0	0	0	0	0	0	0	0	0	0	0	0	0	0	0	0	0	0	0	0	0	0	0	0	0	0	0	0
AT1G15760	29	20	14	29	28	14	19	24	35	23	19	29	23	12	30	14	23	15	14	20	10	6	7	14	9	13	7	22	6	6	6
AT1G15770	0	0	0	0	0	0	0	0	0	0	0	0	0	0	0	0	0	0	0	0	0	0	0	0	0	0	0	0	0	0	0
AT1G15772	0	6	0	0	0	0	0	0	0	0	0	0	1	0	1	0	0	0	1	0	0	0	1	1	1	0	0	2	0	0	0
AT1G15780	2404	2269	2533	2880	2465	2348	2934	2890	2770	2882	2888	2704	4375	3107	3909	3562	4160	2961	2798	3510	3347	2943	4939	3055	4637	3967	3568	3367	4334	3471	4710
AT1G15790	191	161	367	646	312	547	800	1140	569	1108	1013	490	1982	904	1593	1375	807	371	661	957	638	787	1262	680	1689	1425	899	934	1382	1222	1355
AT1G15800	62	66	77	106	40	61	115	136	91	159	101	101	204	142	136	165	272	165	141	192	119	164	384	173	398	262	229	222	308	250	387
AT1G15810	1372	1201	1171	1191	1181	1143	1255	1172	1267	969	1062	1252	1234	1074	1319	1140	932	991	884	1013	1293	879	910	1139	905	1086	902	996	755	1153	820
AT1G05203	0	0	0	0	0	0	0	2	0	0	0	1	0	0	2	0	1	0	1	0	0	1	0	0	0	0	0	0	0	3	0
AT1G15820	60956	58373	53707	61303	60247	47022	70764	48032	49976	43348	31797	53667	17166	33211	45344	37847	27150	47078	40597	36212	50226	57780	20929	48049	24938	36867	31842	22591	16751	22144	20906
AT1G05207	5	8	2	10	4	3	9	5	10	3	3	8	1	11	5	8	3	10	4	2	3	5	1	5	2	2	4	2	2	0	0
AT1G15830	114	164	92	128	111	81	158	96	95	57	36	166	24	43	98	71	24	58	56	44	56	113	16	94	19	84	84	53	16	41	44
AT1G15825	0	2	0	0	0	0	1	1	0	0	0	1	0	0	1	0	0	0	0	0	0	0	0	0	0	0	0	2	0	0	0
AT1G15840	0	0	0	0	0	0	0	0	0	0	0	0	0	0	0	0	0	0	0	0	0	0	0	0	0	0	0	0	0	0	0
AT1G15850	0	0	0	0	0	0	0	0	0	0	0	0	0	0	0	0	0	0	0	0	0	0	0	0	0	0	0	0	0	0	0
AT1G15860	1102	959	1047	1166	984	1110	1150	1177	1161	1012	1015	1241	1751	1431	1526	1411	1367	1145	1170	1269	1423	1063	1601	1160	1708	1402	1157	1400	1609	1314	1391
AT1G15870	54	28	40	12	30	20	31	23	29	12	21	28	21	12	22	24	13	31	20	26	22	24	25	35	31	26	23	38	14	28	21
AT1G15880	653	548	683	1008	641	728	1011	995	857	916	846	929	1329	1042	1221	1336	1012	837	851	870	897	983	1274	954	1284	1295	1097	919	1163	1015	1237
AT1G15885	90	83	83	76	87	74	131	96	65	80	81	92	77	49	74	71	48	51	79	40	60	109	31	57	37	71	50	49	24	70	34
AT1G15890	140	109	258	303	150	134	324	405	225	324	308	210	437	197	403	369	166	183	193	236	183	295	271	188	284	241	237	240	165	247	296
AT1G15900	7	4	8	14	5	0	8	6	2	5	7	0	14	7	11	8	4	15	9	6	7	14	9	3	8	7	5	13	2	5	6
AT1G15910	678	710	670	650	634	544	677	550	757	744	644	813	550	568	774	643	581	569	424	486	510	461	275	568	430	470	408	424	301	453	287
AT1G15920	251	293	276	365	308	300	361	394	346	385	285	378	490	429	494	390	408	395	382	380	437	371	496	429	499	476	422	384	443	423	503
AT1G15930	6301	4841	4644	3825	4682	4696	5078	5004	5290	3655	3882	5688	4448	3599	5497	4525	2466	4400	3861	4213	4765	4067	3445	5232	3158	4973	3351	3935	3398	3658	3915
AT1G15940	1065	1000	812	969	931	773	910	970	1028	986	756	1063	1060	850	1038	949	1022	1002	832	893	807	904	901	1104	1099	1162	980	903	854	932	1021
AT1G15950	3454	2776	2984	4432	3348	3945	4353	4696	5012	4969	4175	4593	6956	5070	5963	5753	5200	4006	5388	6297	5917	5304	10524	5638	6439	7919	7259	6680	7796	7298	8728
AT1G05213	3	3	2	3	1	0	1	3	8	0	0	3	1	1	5	6	0	4	7	2	3	2	4	2	2	8	10	1	6	4	6
AT1G15960	352	259	340	324	266	267	324	263	360	314	266	422	193	344	336	255	249	285	289	293	255	370	320	303	231	344	294	193	181	250	224
AT1G15970	508	547	462	570	549	602	524	477	611	526	539	536	553	714	622	590	656	650	579	523	732	525	507	603	823	698	598	579	750	535	529
AT1G15980	18837	19233	18532	16873	17069	15895	18534	14758	17586	13446	12942	16060	6572	12195	15205	10703	11560	19302	13447	9997	16617	14816	8322	13650	8476	14029	11498	8703	7171	9475	7146
AT1G15990	0	0	0	0	0	0	0	0	0	0	1	1	0	0	1	0	0	1	0	0	0	0	0	0	0	0	0	1	0	1	0
AT1G16000	582	432	400	442	387	412	405	398	322	384	424	381	486	352	575	391	410	453	379	389	455	534	424	452	488	543	381	375	401	420	429
AT1G16010	1425	1314	1232	1531	1369	1507	1516	1656	1650	1648	1409	1723	1937	1843	1892	1752	1944	1886	1807	1760	2045	1853	2006	1898	2559	2414	2149	1814	2402	1995	2109
AT1G16020	1381	1303	1232	1368	1228	1087	1178	1033	1256	1024	988	1437	866	1221	1259	1134	744	1250	1009	859	1326	1032	828	1088	780	1062	939	889	752	982	796
AT1G16022	20	16	7	15	14	21	4	10	5	14	10	17	0	12	15	16	9	10	7	16	13	11	4	21	11	14	10	13	9	3	2
AT1G16025	0	0	0	0	0	1	0	0	0	0	0	0	0	0	0	0	0	0	0	0	0	0	0	0	0	0	0	0	0	0	0
AT1G16030	182	213	159	198	171	161	166	161	155	160	145	185	224	215	186	190	197	219	274	270	257	390	336	220	200	324	298	333	278	300	274
AT1G16040	213	169	221	321	235	243	289	368	303	356	287	397	666	338	504	468	250	217	260	337	353	236	468	299	406	353	413	419	357	472	343
AT1G16060	127	101	168	242	145	215	218	189	246	170	214	249	331	236	270	312	92	84	248	420	275	229	326	177	175	361	278	328	298	433	220
AT1G16070	55	49	41	39	44	22	27	24	14	21	20	42	20	44	25	19	24	22	19	46	25	17	8	46	16	25	12	24	25	9	11
AT1G16080	9631	9653	9164	8398	8767	8209	9508	7655	9863	7317	7118	10128	3785	6423	8705	7016	5632	9693	7045	5342	7989	7467	4166	7789	4670	9268	6764	5752	4455	6013	4727
AT1G16090	281	298	263	442	324	364	337	364	250	271	392	463	878	470	628	655	533	359	294	446	358	452	398	281	775	595	475	383	601	510	496
AT1G16100	0	0	0	0	0	0	0	0	0	0	0	0	0	0	0	0	0	0	0	0	1	0	0	0	0	0	0	0	0	0	0
[truncated: 36,194 more rows]
